# Supplementary material for: Assessment of community pharmacists’ knowledge, attitudes and their willingness to provide vaccination services in Saudi Arabia
Source: PLoS One. 2024 May 28;19(5):e0304287. doi: 10.1371/journal.pone.0304287 (PMC11132504; doi:10.1371/journal.pone.0304287)
Supplement: S1 Data — (XLSX) [file pone.0304287.s001.xlsx]

## Sheet: Sheet1
Id	Education	Gender	Age	Region	Area	Pharmacy_type	Job_title	Experience	Working_hours	Nationality	Attitude_1rev	Attitude_2	Attitude_3	Attitude_4	Attitude_5	Attitude_6	Attitude2_1	Attitude2_2rev	Attitude2_3rev	Attitude2_4	Attitude2_5	Attitude2_6	Attitude2_7	Readiness_1	Readiness_2	Readiness_3	Readiness_4	Readiness_5	Knowledge_1	Knowledge_2	Knowledge_3	Knowledge_4	Knowledge_5	Knowledge_6	Knowledge_7	Knowledge_8	Knowledge_9	Knowledge_10	Knowledge_11	Knowledge_12	Knowledge_13	Knowledge_14	Knowledge_15	Knowledge_16	Barriers_1	Barriers_2	Barriers_3	Barriers_4	Barriers_5
Vaccine_1	5	Male	24	Jazan	Urban	Independently Owned Pharmacy	Manager	1-5 years	25-40 hours	Saudi	Agree	Neither Agree Nor Disagree	Disagree	Neither Agree Nor Disagree	Agree	Agree	Disagree	Disagree	Neither Agree Nor Disagree	Agree	Neither Agree Nor Disagree	Agree	Strongly Agree	Disagree	Disagree	Disagree	Neither Agree Nor Disagree	Disagree
Vaccine_2	2	Male	23	Asir	Rural	Chain	Staff Pharmacist	1-5 years	<10 hours	Saudi	Strongly Agree	Strongly Disagree	Strongly Disagree	Strongly Disagree	Strongly Disagree	Strongly Disagree	Strongly Disagree	Strongly Agree	Strongly Agree	Strongly Disagree	Strongly Disagree	Strongly Disagree	Strongly Disagree	Disagree	Disagree	Disagree	Neither Agree Nor Disagree		True	True	True	True	I dont' know	I dont' know	I dont' know	I dont' know	I dont' know	I dont' know	False	False	I dont' know	False	False	I dont' know	2	2	1	2	2
Vaccine_3	2	Male	23	Jazan	Rural	Chain	Staff Pharmacist	Less than 1 year	<10 hours	Saudi	Disagree	Strongly Disagree	Neither Agree Nor Disagree	Strongly Agree	Strongly Disagree	Strongly Agree	Disagree	Strongly Agree	Neither Agree Nor Disagree	Strongly Agree	Agree	Neither Agree Nor Disagree	Disagree	Strongly Disagree	Strongly Disagree	Neither Agree Nor Disagree	Agree	Disagree	True	True	True	True	False	False	False	False	False	True	I dont' know	True	I dont' know	True	False	False	1	3	1	4	1
Vaccine_4	3	Male	25	Jazan	Urban	Chain	Clinical Pharmacist	1-5 years	>40 hours	Saudi	Agree	Agree	Agree	Strongly Agree	Agree	Agree	Agree	Neither Agree Nor Disagree	Disagree	Neither Agree Nor Disagree	Agree	Neither Agree Nor Disagree	Neither Agree Nor Disagree	Strongly Agree	Agree	Agree	Strongly Agree	Strongly Disagree	False	True	False	I dont' know	True	False	True	True	I dont' know	I dont' know	True	I dont' know	True	I dont' know	True	True	1	2	2	1	2
Vaccine_5	2	Male	28	Jazan	Rural	Chain	Staff Pharmacist	1-5 years	>40 hours	Non-Saudi	Strongly Disagree	Strongly Agree	Agree	Agree	Disagree	Strongly Agree	Agree	Strongly Disagree	Disagree	Strongly Agree	Strongly Agree	Strongly Agree	Neither Agree Nor Disagree	Strongly Agree	Strongly Agree	Strongly Agree	Neither Agree Nor Disagree	Strongly Agree	True	True	True	True	True	True	True	True	True	True	True	True	True	True	True	True	4	2	4	2	2
Vaccine_6	2	Male	26	Makkah	Rural	Chain	Staff Pharmacist	Less than 1 year	>40 hours	Saudi	Disagree	Agree	Agree	Strongly Disagree	Strongly Disagree	Disagree	Strongly Disagree	Strongly Agree	Strongly Agree	Disagree	Strongly Disagree	Strongly Disagree	Neither Agree Nor Disagree	Strongly Disagree	Disagree	Strongly Disagree	Strongly Disagree	Disagree	False	True	False	I dont' know	I dont' know	I dont' know	True	I dont' know	False	I dont' know	True	I dont' know	I dont' know	I dont' know	I dont' know	I dont' know	1	2	2	2	2
Vaccine_7	3	Male	32	Jazan	Rural	Chain	Staff Pharmacist	1-5 years	25-40 hours	Non-Saudi	Strongly Disagree	Strongly Agree	Strongly Agree	Disagree	Disagree	Disagree	Strongly Agree	Strongly Disagree	Agree	Agree	Agree	Strongly Disagree	Strongly Agree	Agree	Strongly Agree	Strongly Agree	Agree	Neither Agree Nor Disagree	False	True	False	True	True	False	True	True	True	True	True	True	True	False	False	True	1	2	4	4	2
Vaccine_8	2	Male	30	Jazan	Rural	Chain	Staff Pharmacist	6-10 years	>40 hours	Non-Saudi	Strongly Disagree	Strongly Agree	Strongly Agree	Strongly Agree	Strongly Agree	Agree	Agree	Strongly Disagree	Disagree	Agree	Disagree	Neither Agree Nor Disagree	Agree	Agree	Neither Agree Nor Disagree	Neither Agree Nor Disagree	Neither Agree Nor Disagree	Neither Agree Nor Disagree	True	False	True	True	True	I dont' know	True	True	True	True	True	True	True	True	True	True	2	2	2	3	1
Vaccine_9	2	Male	40	Jazan	Urban	Chain	Clinical Pharmacist	>10 years	>40 hours	Non-Saudi	Strongly Agree	Neither Agree Nor Disagree	Agree	Agree	Agree	Agree	Strongly Agree	Strongly Disagree	Neither Agree Nor Disagree	Strongly Agree	Strongly Agree	Strongly Agree	Neither Agree Nor Disagree	Strongly Agree	Strongly Agree	Strongly Agree	Strongly Agree	Agree	True	False	True	True	False	True	True	True	True	True	True	True	I dont' know	True	False	True	1	2	1	1	3
Vaccine_10	3	Male	27	Jazan	Urban	Chain	Staff Pharmacist	Less than 1 year	>40 hours	Saudi	Strongly Disagree	Strongly Agree	Strongly Agree	Strongly Agree	Agree	Strongly Agree	Strongly Agree	Strongly Disagree	Strongly Disagree	Strongly Agree	Strongly Agree	Strongly Agree	Strongly Agree	Strongly Agree	Strongly Agree	Strongly Agree	Strongly Agree	Strongly Agree	True	True	True	True	True	True	True	True	True	True	True	True	True	True	True	True	1	1	1	1	1
Vaccine_11	2	Male	27	Jazan	Rural	Chain	Staff Pharmacist	1-5 years	11-24 hours	Non-Saudi	Agree	Agree	Strongly Disagree	Agree	Strongly Agree	Disagree	Disagree	Strongly Disagree	Agree	Strongly Disagree	Disagree	Strongly Agree	Strongly Agree	Strongly Agree	Agree	Agree	Strongly Agree	Strongly Disagree	True	False	False	True	True	True	True	False	True	True	True	True	True	False	True	True	1	1	4	4	1
Vaccine_12	3	Male	25	Jazan	Urban	Chain	Staff Pharmacist	1-5 years	>40 hours	Saudi	Disagree	Agree	Agree	Agree	Strongly Agree	Strongly Agree	Agree	Neither Agree Nor Disagree	Neither Agree Nor Disagree	Strongly Agree	Agree	Neither Agree Nor Disagree	Disagree	Strongly Agree	Strongly Agree	Strongly Agree	Strongly Agree	Neither Agree Nor Disagree	True	False	True	True	True	I dont' know	True	True	I dont' know	True	True	True	True	True	I dont' know	True	1	2	2	2	3
Vaccine_13	2	Male	40	Jazan	Rural	Independently Owned Pharmacy	Staff Pharmacist	>10 years	>40 hours	Non-Saudi	Strongly Agree	Strongly Disagree	Disagree	Strongly Disagree	Strongly Disagree	Strongly Disagree	Strongly Disagree	Strongly Agree	Strongly Agree	Strongly Disagree	Strongly Disagree	Strongly Disagree	Strongly Disagree	Strongly Disagree	Strongly Disagree	Strongly Disagree	Strongly Disagree	Strongly Disagree	I dont' know	I dont' know	I dont' know	I dont' know	I dont' know	I dont' know	I dont' know	I dont' know	I dont' know	I dont' know	I dont' know	I dont' know	I dont' know	I dont' know	I dont' know	I dont' know	4	4	4	4	4
Vaccine_14	2	Female	26	Jazan	Rural	Chain	Staff Pharmacist	Less than 1 year	<10 hours	Saudi	Strongly Disagree	Strongly Agree	Strongly Agree	Agree	Strongly Agree	Agree	Agree	Strongly Disagree	Neither Agree Nor Disagree	Agree	Strongly Agree	Agree	Strongly Agree	Neither Agree Nor Disagree	Disagree	Agree	Strongly Agree	Disagree	True	True	True	True	True	True	False	False	I dont' know	True	True	I dont' know	True	I dont' know	True	I dont' know	4	1	2	2	1
Vaccine_15	3	Male	28	Jazan	Rural	Independently Owned Pharmacy	Clinical Pharmacist	1-5 years	>40 hours	Saudi	Strongly Disagree	Strongly Agree	Strongly Agree	Strongly Agree	Strongly Agree	Strongly Agree	Strongly Agree	Disagree	Strongly Disagree	Agree	Agree	Agree	Strongly Disagree	Strongly Agree	Agree	Agree	Agree	Strongly Disagree	True	I dont' know	I dont' know	True	True	I dont' know	I dont' know	True	I dont' know	True	True	True	True	I dont' know	I dont' know	True	2	2	2	2	2
Vaccine_16	4	Female	31	Makkah	Urban	Chain	Staff Pharmacist	1-5 years	>40 hours	Saudi	Agree	Neither Agree Nor Disagree	Strongly Agree	Strongly Agree	Strongly Agree	Strongly Agree	Strongly Agree	Strongly Disagree	Strongly Disagree	Strongly Agree	Agree	Strongly Agree	Strongly Agree	Strongly Agree	Strongly Agree	Strongly Agree	Strongly Agree	Disagree	False	True	I dont' know	True	True	I dont' know	I dont' know	True	I dont' know	True	True	True	True	I dont' know	True	True	1	2	3	2	2
Vaccine_17	2	Male	35	Jazan	Urban	Chain	Staff Pharmacist	6-10 years	>40 hours	Non-Saudi	Strongly Disagree	Strongly Agree	Agree	Strongly Agree	Strongly Agree	Strongly Agree	Strongly Agree	Strongly Disagree	Strongly Disagree	Strongly Agree	Strongly Agree	Strongly Agree	Strongly Agree	Strongly Agree	Strongly Agree	Strongly Agree	Agree	Agree	False	False	True	True	True	True	False	True	False	True	True	True	True	True	True	True	2	1	1	1	2
Vaccine_18	2	Male	32	Asir	Urban	Chain	Manager	>10 years	>40 hours	Non-Saudi	Strongly Agree	Strongly Agree	Strongly Agree	Strongly Agree	Strongly Agree	Strongly Agree	Strongly Agree	Strongly Disagree	Strongly Disagree	Strongly Agree	Strongly Agree	Strongly Agree	Strongly Agree	Strongly Agree	Strongly Agree	Strongly Agree	Strongly Agree	Strongly Agree	True	True	True	True	True	True	True	True	True	True	True	True	False	True	True	I dont' know	2	1	1	1	1
Vaccine_19	3	Male	29	Asir	Rural	Chain	Staff Pharmacist	1-5 years	>40 hours	Non-Saudi	Neither Agree Nor Disagree	Neither Agree Nor Disagree	Neither Agree Nor Disagree	Neither Agree Nor Disagree	Neither Agree Nor Disagree	Neither Agree Nor Disagree	Neither Agree Nor Disagree	Neither Agree Nor Disagree	Neither Agree Nor Disagree	Neither Agree Nor Disagree	Neither Agree Nor Disagree	Neither Agree Nor Disagree	Neither Agree Nor Disagree	Neither Agree Nor Disagree	Neither Agree Nor Disagree	Neither Agree Nor Disagree	Neither Agree Nor Disagree	Neither Agree Nor Disagree	False	False	False	False	False	False	False	False	False	False	False	False	False	False	False	False	2	2	2	2	2
Vaccine_20	2	Male	30	Asir	Rural	Chain	Staff Pharmacist	6-10 years	>40 hours	Non-Saudi	Strongly Disagree	Strongly Agree	Strongly Agree	Strongly Agree	Strongly Agree	Strongly Agree	Agree	Disagree	Disagree	Agree	Agree	Agree	Agree	Agree	Agree	Strongly Agree	Strongly Agree	Strongly Agree	False	False	True	I dont' know	I dont' know	I dont' know	I dont' know	I dont' know	I dont' know	I dont' know	I dont' know	I dont' know	I dont' know	I dont' know	I dont' know	I dont' know	1	1	1	1	1
Vaccine_21	2	Male	31	Jazan	Urban	Chain	Staff Pharmacist	6-10 years	<10 hours	Non-Saudi	Disagree	Agree	Agree	Agree	Agree	Strongly Agree	Strongly Agree	Strongly Disagree	Strongly Disagree	Strongly Agree	Agree	Strongly Agree	Strongly Disagree	Strongly Agree	Agree	Agree	Strongly Agree	Strongly Disagree	True	True	False	True	True	I dont' know	True	True	True	True	True	True	True	True	True	True	1	1	1	1	1
Vaccine_22	2	Male	26	Asir	Urban	Chain	Clinical Pharmacist	1-5 years	>40 hours	Non-Saudi	Neither Agree Nor Disagree	Neither Agree Nor Disagree	Neither Agree Nor Disagree	Agree	Neither Agree Nor Disagree	Neither Agree Nor Disagree	Neither Agree Nor Disagree	Neither Agree Nor Disagree	Neither Agree Nor Disagree	Neither Agree Nor Disagree	Neither Agree Nor Disagree	Neither Agree Nor Disagree	Neither Agree Nor Disagree	Neither Agree Nor Disagree	Neither Agree Nor Disagree	Neither Agree Nor Disagree	Neither Agree Nor Disagree	Neither Agree Nor Disagree	False	True	I dont' know	I dont' know	I dont' know	I dont' know	I dont' know	I dont' know	I dont' know	I dont' know	I dont' know	I dont' know	I dont' know	I dont' know	I dont' know	I dont' know	4	4	4	4	4
Vaccine_23	2	Male	30	Asir	Urban	Chain	Staff Pharmacist	6-10 years	>40 hours	Non-Saudi	Strongly Disagree	Strongly Agree	Strongly Agree	Strongly Agree	Strongly Disagree	Strongly Disagree	Neither Agree Nor Disagree	Strongly Disagree	Strongly Disagree	Disagree	Agree	Strongly Disagree	Strongly Disagree	Strongly Disagree	Agree	Agree	Strongly Disagree	Agree	True	True	I dont' know	True	False	I dont' know	True	True	I dont' know	I dont' know	I dont' know	I dont' know	I dont' know	I dont' know	I dont' know	I dont' know	1	1	1	1	1
Vaccine_24	2	Male	34	Asir	Urban	Chain	Staff Pharmacist	6-10 years	>40 hours	Non-Saudi	Strongly Disagree	Strongly Agree	Strongly Agree	Strongly Agree	Agree	Strongly Agree	Agree	Strongly Disagree	Disagree	Strongly Agree	Agree	Strongly Agree	Agree	Agree	Strongly Agree	Agree	Strongly Agree	Agree	I dont' know	False	I dont' know	I dont' know	False	I dont' know	False	I dont' know	False	I dont' know	I dont' know	I dont' know	False	I dont' know	I dont' know	I dont' know	4	4	4	4	3
Vaccine_25	3	Male	29	Asir	Rural	Chain	Staff Pharmacist	1-5 years	>40 hours	Non-Saudi	Neither Agree Nor Disagree	Agree	Disagree	Neither Agree Nor Disagree	Agree	Neither Agree Nor Disagree	Strongly Agree	Strongly Disagree	Strongly Disagree	Agree	Agree	Neither Agree Nor Disagree	Disagree	Strongly Agree	Agree	Agree	Neither Agree Nor Disagree	Disagree	I dont' know	False	False	True	True	I dont' know	False	True	I dont' know	False	True	True	True	I dont' know	True	True	2	1	3	1	2
Vaccine_26	2	Male	35	Jazan	Urban	Chain	Staff Pharmacist	>10 years	>40 hours	Non-Saudi	Disagree	Agree	Agree	Agree	Agree	Agree	Neither Agree Nor Disagree	Neither Agree Nor Disagree	Neither Agree Nor Disagree	Neither Agree Nor Disagree	Neither Agree Nor Disagree	Neither Agree Nor Disagree	Neither Agree Nor Disagree	Agree	Agree	Agree	Agree	Agree	I dont' know	I dont' know	I dont' know	I dont' know	I dont' know	I dont' know	I dont' know	I dont' know	I dont' know	I dont' know	I dont' know	I dont' know	I dont' know	I dont' know	I dont' know	I dont' know	4	2	2	4	2
Vaccine_27	2	Male	36	Asir	Urban	Chain	Staff Pharmacist	>10 years	>40 hours	Non-Saudi	Disagree	Agree	Agree	Agree	Agree	Agree	Agree	Disagree	Disagree	Agree	Agree	Agree	Agree	Agree	Agree	Agree	Agree	Agree	True	True	True	True	True	False	True	True	True	True	True	True	True	True	True	True	3	3	3	3	3
Vaccine_28	2	Male	30	Asir	Rural	Chain	Staff Pharmacist	1-5 years	>40 hours	Non-Saudi	Disagree	Agree	Agree	Agree	Agree	Agree	Agree	Disagree	Disagree	Agree	Agree	Agree	Agree	Agree	Agree	Agree	Agree	Agree	True	False	True	True	True	True	True	True	True	True	True	False	True	False	False	True	1	1	4	4	4
Vaccine_29	2	Male	34	Asir	Urban	Chain	Staff Pharmacist	6-10 years	>40 hours	Non-Saudi	Strongly Disagree	Neither Agree Nor Disagree	Disagree	Disagree	Disagree	Disagree	Agree	Disagree	Disagree	Neither Agree Nor Disagree	Agree	Agree	Agree	Neither Agree Nor Disagree	Neither Agree Nor Disagree	Neither Agree Nor Disagree	Neither Agree Nor Disagree	Disagree	I dont' know	True	False	True	True	I dont' know	I dont' know	True	True	True	True	True	True	I dont' know	I dont' know	True	1	2	2	2	2
Vaccine_30	2	Male	32	Asir	Rural	Chain	Manager	6-10 years	>40 hours	Non-Saudi	Strongly Agree	Strongly Disagree	Strongly Disagree	Strongly Disagree	Strongly Disagree	Strongly Disagree	Strongly Disagree	Strongly Agree	Strongly Agree	Strongly Disagree	Strongly Disagree	Strongly Disagree	Strongly Disagree	Strongly Disagree	Strongly Disagree	Strongly Disagree	Strongly Disagree	Strongly Disagree	False	False	False	True	True	True	True	I dont' know	True	I dont' know	True	False	I dont' know	True	I dont' know	False	1	2	2	2	2
Vaccine_31	2	Male	49	Asir	Urban	Chain	Staff Pharmacist	>10 years	>40 hours	Non-Saudi	Strongly Agree	Strongly Agree	Agree	Agree	Agree	Agree	Agree	Strongly Disagree	Neither Agree Nor Disagree	Agree	Strongly Agree	Agree	Agree	Strongly Agree	Strongly Agree	Strongly Agree	Strongly Agree	Agree	True	False	True	True	True	False	True	True	True	True	True	True	True	True	False	True	1	1	1	1	2
Vaccine_32	2	Male	34	Asir	Rural	Chain	Staff Pharmacist	6-10 years	>40 hours	Non-Saudi	Neither Agree Nor Disagree	Disagree	Agree	Neither Agree Nor Disagree	Strongly Agree	Disagree	Agree	Neither Agree Nor Disagree	Neither Agree Nor Disagree	Neither Agree Nor Disagree	Disagree	Neither Agree Nor Disagree	Strongly Agree	Strongly Agree	Agree	Agree	Neither Agree Nor Disagree	Disagree	I dont' know	False	I dont' know	False	True	I dont' know	False	I dont' know	False	False	I dont' know	I dont' know	False	I dont' know	False	False	4	3	4	2	3
Vaccine_33	2	Male	29	Asir	Urban	Chain	Staff Pharmacist	1-5 years	>40 hours	Saudi	Disagree	Agree	Neither Agree Nor Disagree	Strongly Agree	Disagree	Agree	Agree	Agree	Strongly Disagree	Neither Agree Nor Disagree	Agree	Agree	Agree	Neither Agree Nor Disagree	Neither Agree Nor Disagree	Neither Agree Nor Disagree	Neither Agree Nor Disagree	Neither Agree Nor Disagree	False	True	False	True	False	True	False	True	False	I dont' know	False	I dont' know	I dont' know	I dont' know	I dont' know	I dont' know	4	4	4	4	4
Vaccine_34	2	Male	32	Jazan	Urban	Chain	Staff Pharmacist	6-10 years	>40 hours	Non-Saudi	Strongly Disagree	Strongly Agree	Disagree	Agree	Agree	Agree	Strongly Agree	Strongly Disagree	Neither Agree Nor Disagree	Neither Agree Nor Disagree	Agree	Strongly Agree	Neither Agree Nor Disagree	Neither Agree Nor Disagree	Neither Agree Nor Disagree	Neither Agree Nor Disagree	Neither Agree Nor Disagree	Neither Agree Nor Disagree	True	True	True	True	True	True	True	True	True	True	True	True	True	True	True	True	2	2	2	2	2
Vaccine_35	2	Female	30	Asir	Urban	Chain	Staff Pharmacist	1-5 years	>40 hours	Saudi	Strongly Disagree	Agree	Disagree	Agree	Agree	Disagree	Neither Agree Nor Disagree	Neither Agree Nor Disagree	Neither Agree Nor Disagree	Neither Agree Nor Disagree	Neither Agree Nor Disagree	Neither Agree Nor Disagree	Neither Agree Nor Disagree	Neither Agree Nor Disagree	Neither Agree Nor Disagree	Neither Agree Nor Disagree	Neither Agree Nor Disagree	Neither Agree Nor Disagree	True	I dont' know	True	True	True	False	False	True	I dont' know	I dont' know	I dont' know	I dont' know	I dont' know	I dont' know	I dont' know	I dont' know	3	3	3	2	2
Vaccine_36	2	Male	27	Asir	Rural	Chain	Staff Pharmacist	1-5 years	>40 hours	Saudi	Disagree	Strongly Agree	Strongly Agree	Agree	Agree	Strongly Agree	Strongly Agree	Disagree	Neither Agree Nor Disagree	Agree	Strongly Agree	Strongly Agree	Strongly Agree	Strongly Agree	Strongly Agree	Strongly Agree	Strongly Agree	Strongly Disagree	I dont' know	True	False	True	True	I dont' know	True	True	False	False	True	True	True	False	True	True	4	1	1	3	1
Vaccine_37	2	Male	32	Najran	Urban	Chain	Staff Pharmacist	>10 years	>40 hours	Non-Saudi	Disagree	Neither Agree Nor Disagree	Neither Agree Nor Disagree	Agree	Neither Agree Nor Disagree	Agree	Neither Agree Nor Disagree	Disagree	Disagree	Agree	Neither Agree Nor Disagree	Neither Agree Nor Disagree	Neither Agree Nor Disagree	Agree	Neither Agree Nor Disagree	Disagree	Neither Agree Nor Disagree	Agree	True	True	False	True	False	True	False	False	False	False	False	True	False	False	True	False	2	3	2	1	1
Vaccine_38	2	Male	27	Asir	Urban	Independently Owned Pharmacy	Staff Pharmacist	1-5 years	11-24 hours	Saudi	Neither Agree Nor Disagree	Neither Agree Nor Disagree	Neither Agree Nor Disagree	Neither Agree Nor Disagree	Neither Agree Nor Disagree	Neither Agree Nor Disagree	Neither Agree Nor Disagree	Neither Agree Nor Disagree	Neither Agree Nor Disagree	Neither Agree Nor Disagree	Neither Agree Nor Disagree	Neither Agree Nor Disagree	Neither Agree Nor Disagree	Neither Agree Nor Disagree	Neither Agree Nor Disagree	Neither Agree Nor Disagree	Neither Agree Nor Disagree	Neither Agree Nor Disagree	I dont' know	I dont' know	I dont' know	I dont' know	I dont' know	I dont' know	I dont' know	I dont' know	I dont' know	I dont' know	I dont' know	I dont' know	I dont' know	I dont' know	I dont' know	I dont' know	4	4	4	4	4
Vaccine_39	2	Male	26	Asir	Urban	Independently Owned Pharmacy	Owner	Less than 1 year	<10 hours	Saudi	Strongly Disagree	Agree	Strongly Agree	Agree	Strongly Agree	Agree	Strongly Agree	Disagree	Strongly Disagree	Agree	Agree	Strongly Agree	Strongly Agree	Agree	Strongly Agree	Agree	Agree	Agree	True	True	True	True	True	True	True	True	False	True	True	True	True	False	False	False	2	2	2	2	2
Vaccine_40	2	Male	26	Najran	Urban	Chain	Owner	1-5 years	>40 hours	Saudi	Agree	Strongly Agree	Strongly Agree	Strongly Agree	Agree	Agree	Agree	Disagree	Disagree	Strongly Agree	Strongly Agree	Agree	Agree	Agree	Agree	Strongly Agree	Agree	Agree	I dont' know	False	I dont' know	I dont' know	I dont' know	I dont' know	False	I dont' know	True	I dont' know	I dont' know	I dont' know	I dont' know	I dont' know	I dont' know	I dont' know	4	2	2	3	3
Vaccine_41	3	Male	45	Asir	Urban	Chain	Staff Pharmacist	>10 years	>40 hours	Non-Saudi	Disagree	Agree	Agree	Agree	Agree	Agree	Agree	Disagree	Disagree	Agree	Agree	Agree	Agree	Agree	Agree	Agree	Agree	Agree	I dont' know	I dont' know	I dont' know	I dont' know	I dont' know	I dont' know	I dont' know	I dont' know	I dont' know	I dont' know	I dont' know	I dont' know	I dont' know	I dont' know	I dont' know	I dont' know	3	3	3	3	3
Vaccine_42	2	Male	32	Asir	Rural	Chain	Staff Pharmacist	6-10 years	>40 hours	Non-Saudi	Neither Agree Nor Disagree	Agree	Agree	Strongly Agree	Agree	Neither Agree Nor Disagree	Strongly Agree	Strongly Disagree	Neither Agree Nor Disagree	Agree	Agree	Strongly Agree	Neither Agree Nor Disagree	Strongly Agree	Agree	Agree	Agree	Agree	True	False	False	True	True	I dont' know	True	True	I dont' know	I dont' know	True	True	True	True	False	True	1	1	1	1	1
Vaccine_43	2	Male	29	Asir	Urban	Chain	Staff Pharmacist	6-10 years	>40 hours	Non-Saudi	Strongly Disagree	Strongly Agree	Strongly Agree	Strongly Agree	Strongly Agree	Strongly Agree	Strongly Agree	Strongly Disagree	Disagree	Agree	Strongly Agree	Strongly Agree	Strongly Agree	Strongly Agree	Strongly Agree	Strongly Agree	Strongly Agree	Agree	False	True	False	True	True	False	True	True	True	True	True	True	False	True	True	True	1	1	2	1	2
Vaccine_44	3	Male	30	Jazan	Rural	Chain	Manager	6-10 years	>40 hours	Saudi	Strongly Disagree	Strongly Agree	Strongly Agree	Strongly Agree	Strongly Agree	Strongly Agree	Agree	Disagree	Disagree	Agree	Agree	Strongly Agree	Strongly Agree	Agree	Strongly Agree	Agree	Strongly Agree	Neither Agree Nor Disagree	True	False	True	True	False	False	True	True	True	I dont' know	I dont' know	I dont' know	I dont' know	I dont' know	I dont' know	I dont' know	1	1	1	1	2
Vaccine_45	2	Male	30	Asir	Urban	Chain	Manager	6-10 years	11-24 hours	Non-Saudi	Neither Agree Nor Disagree	Neither Agree Nor Disagree	Neither Agree Nor Disagree	Neither Agree Nor Disagree	Neither Agree Nor Disagree	Neither Agree Nor Disagree	Neither Agree Nor Disagree	Neither Agree Nor Disagree	Neither Agree Nor Disagree	Neither Agree Nor Disagree	Neither Agree Nor Disagree	Neither Agree Nor Disagree	Neither Agree Nor Disagree	Neither Agree Nor Disagree	Neither Agree Nor Disagree	Neither Agree Nor Disagree	Neither Agree Nor Disagree	Neither Agree Nor Disagree	I dont' know	I dont' know	I dont' know	I dont' know	I dont' know	I dont' know	I dont' know	I dont' know	I dont' know	I dont' know	I dont' know	I dont' know	I dont' know	I dont' know	I dont' know	I dont' know	1	1	1	1	1
Vaccine_46	2	Female	33	Najran	Rural	Chain	Staff Pharmacist	6-10 years	<10 hours	Non-Saudi	Strongly Disagree	Strongly Agree	Neither Agree Nor Disagree	Disagree	Disagree	Disagree	Agree	Disagree	Agree	Disagree	Disagree	Strongly Disagree	Strongly Disagree	Strongly Disagree	Strongly Disagree	Strongly Disagree	Disagree	Agree	True	True	True	True	True	True	True	True	True	True	True	True	True	True	True	True	1	1	2	2	2
Vaccine_47	2	Male	35	Asir	Urban	Chain	Manager	6-10 years	>40 hours	Non-Saudi	Strongly Disagree	Strongly Agree	Strongly Agree	Strongly Agree	Strongly Agree	Strongly Agree	Strongly Agree	Strongly Disagree	Strongly Disagree	Agree	Strongly Agree	Strongly Agree	Strongly Agree	Strongly Agree	Strongly Agree	Strongly Agree	Agree	Agree	True	I dont' know	I dont' know	I dont' know	True	I dont' know	True	True	True	True	True	True	True	True	True	True	2	2	2	2	2
Vaccine_48	2	Male	30	Asir	Urban	Chain	Staff Pharmacist	1-5 years	>40 hours	Non-Saudi	Strongly Disagree	Strongly Agree	Strongly Agree	Strongly Agree	Strongly Agree	Strongly Agree	Strongly Agree	Strongly Disagree	Strongly Disagree	Strongly Agree	Strongly Agree	Strongly Agree	Strongly Agree	Strongly Agree	Strongly Agree	Strongly Agree	Strongly Agree	Strongly Agree	False	False	True	True	True	True	False	False	True	True	True	False	False	True	False	False	3	3	3	3	3
Vaccine_49	3	Male	25	Asir	Urban	Chain	Staff Pharmacist	Less than 1 year	>40 hours	Saudi	Strongly Disagree	Strongly Agree	Neither Agree Nor Disagree	Agree	Agree	Agree	Strongly Agree	Disagree	Agree	Agree	Agree	Agree	Agree	Strongly Agree	Agree	Agree	Strongly Agree	Strongly Disagree	I dont' know	False	True	True	True	I dont' know	True	True	I dont' know	True	True	True	True	False	True	True	1	1	1	1	1
Vaccine_50	2	Male	26	Asir	Rural	Chain	Clinical Pharmacist	1-5 years	<10 hours	Non-Saudi	Agree	Strongly Disagree	Neither Agree Nor Disagree	Disagree	Disagree	Disagree	Disagree	Disagree	Disagree	Strongly Agree	Neither Agree Nor Disagree	Strongly Agree	Strongly Agree	Strongly Agree	Agree	Agree	Disagree	Strongly Agree	True	I dont' know	I dont' know	False	True	True	True	True	False	I dont' know	False	False	I dont' know	I dont' know	I dont' know	False	2	3	2	4	2
Vaccine_51	2	Male	26	Asir	Urban	Chain	Staff Pharmacist	1-5 years	25-40 hours	Non-Saudi	Disagree	Neither Agree Nor Disagree	Agree	Agree	Disagree	Neither Agree Nor Disagree	Disagree	Neither Agree Nor Disagree	Disagree	Neither Agree Nor Disagree	Agree	Agree	Neither Agree Nor Disagree	Neither Agree Nor Disagree	Agree	Neither Agree Nor Disagree	Agree	Neither Agree Nor Disagree	False	True	I dont' know	I dont' know	I dont' know	False	I dont' know	I dont' know	False	I dont' know	False	True	True	False	I dont' know	I dont' know	2	3	3	2	4
Vaccine_52	2	Male	30	Najran	Urban	Chain	Staff Pharmacist	6-10 years	25-40 hours	Non-Saudi	Disagree	Strongly Agree	Agree	Neither Agree Nor Disagree	Neither Agree Nor Disagree	Disagree	Strongly Agree	Neither Agree Nor Disagree	Neither Agree Nor Disagree	Strongly Agree	Strongly Agree	Agree	Agree	Agree	Agree	Agree	Agree	Agree	True	True	False	False	False	False	False	False	True	False	True	False	False	False	False	True	1	1	1	1	2
Vaccine_53	3	Female	30	Jazan	Urban	Independently Owned Pharmacy	Staff Pharmacist	1-5 years	<10 hours	Saudi	Strongly Disagree	Strongly Agree	Strongly Agree	Agree	Agree	Neither Agree Nor Disagree	Strongly Agree	Strongly Disagree	Strongly Disagree	Agree	Agree	Agree	Agree	Neither Agree Nor Disagree	Neither Agree Nor Disagree	Neither Agree Nor Disagree	Strongly Agree	Disagree	True	I dont' know	I dont' know	I dont' know	False	I dont' know	False	False	I dont' know	I dont' know	False	I dont' know	False	False	I dont' know	I dont' know	2	2	2	2	2
Vaccine_54	2	Male	34	Asir	Rural	Chain	Staff Pharmacist	>10 years	>40 hours	Non-Saudi	Neither Agree Nor Disagree	Neither Agree Nor Disagree	Neither Agree Nor Disagree	Neither Agree Nor Disagree	Neither Agree Nor Disagree	Neither Agree Nor Disagree	Neither Agree Nor Disagree	Neither Agree Nor Disagree	Neither Agree Nor Disagree	Neither Agree Nor Disagree	Neither Agree Nor Disagree	Neither Agree Nor Disagree	Neither Agree Nor Disagree	Neither Agree Nor Disagree	Neither Agree Nor Disagree	Neither Agree Nor Disagree	Neither Agree Nor Disagree	Neither Agree Nor Disagree	I dont' know	I dont' know	I dont' know	I dont' know	I dont' know	I dont' know	I dont' know	I dont' know	I dont' know	I dont' know	I dont' know	I dont' know	I dont' know	I dont' know	I dont' know	I dont' know	4	4	4	4	4
Vaccine_55	2	Male	33	Asir	Urban	Chain	Staff Pharmacist	6-10 years	>40 hours	Non-Saudi	Neither Agree Nor Disagree	Neither Agree Nor Disagree	Neither Agree Nor Disagree	Neither Agree Nor Disagree	Neither Agree Nor Disagree	Neither Agree Nor Disagree	Neither Agree Nor Disagree	Neither Agree Nor Disagree	Neither Agree Nor Disagree	Neither Agree Nor Disagree	Neither Agree Nor Disagree	Neither Agree Nor Disagree	Neither Agree Nor Disagree	Neither Agree Nor Disagree	Neither Agree Nor Disagree	Neither Agree Nor Disagree	Neither Agree Nor Disagree	Neither Agree Nor Disagree	False	True	True	True	True	False	I dont' know	I dont' know	I dont' know	I dont' know	I dont' know	I dont' know	I dont' know	I dont' know	I dont' know	I dont' know	4	4	3	3	4
Vaccine_56	2	Male	30	Jazan	Urban	Chain	Staff Pharmacist	6-10 years	>40 hours	Non-Saudi	Strongly Disagree	Strongly Agree	Agree	Agree	Strongly Agree	Agree	Agree	Neither Agree Nor Disagree	Disagree	Agree	Neither Agree Nor Disagree	Agree	Agree	Agree	Strongly Agree	Agree	Strongly Agree	Agree	False	I dont' know	I dont' know	False	I dont' know	I dont' know	False	I dont' know	I dont' know	False	I dont' know	I dont' know	False	I dont' know	False	I dont' know	4	3	3	4	3
Vaccine_57	3	Male	26	Asir	Urban	Chain	Staff Pharmacist	Less than 1 year	>40 hours	Saudi	Disagree	Strongly Agree	Agree	Strongly Agree	Strongly Agree	Agree	Agree	Disagree	Neither Agree Nor Disagree	Agree	Neither Agree Nor Disagree	Neither Agree Nor Disagree	Neither Agree Nor Disagree	Agree	Agree	Neither Agree Nor Disagree	Neither Agree Nor Disagree	Agree	False	False	I dont' know	True	True	False	False	True	I dont' know	True	True	True	True	True	I dont' know	True	2	1	2	2	2
Vaccine_58	3	Female	29	Jazan	Urban	Chain	Clinical Pharmacist	6-10 years	<10 hours	Saudi	Strongly Agree	Strongly Disagree	Strongly Disagree	Strongly Disagree	Strongly Disagree	Strongly Disagree	Strongly Disagree	Strongly Agree	Strongly Agree	Strongly Disagree	Strongly Disagree	Strongly Disagree	Strongly Disagree	Strongly Disagree	Strongly Disagree	Strongly Disagree	Strongly Disagree	Strongly Disagree	True	True	True	True	True	True	True	True	True	True	True	True	True	True	False	True	1	1	1	1	1
Vaccine_59	2	Male	41	Baha	Urban	Chain	Staff Pharmacist	>10 years	>40 hours	Non-Saudi	Strongly Disagree	Strongly Agree	Agree	Agree	Agree	Agree	Agree	Disagree	Disagree	Agree	Agree	Agree	Agree	Agree	Agree	Agree	Agree	Agree	True	I dont' know	I dont' know	False	True	True	True	True	True	True	True	True	True	True	True	True	1	1	2	2	2
Vaccine_60	2	Male	31	Jazan	Rural	Chain	Staff Pharmacist	6-10 years	>40 hours	Non-Saudi	Neither Agree Nor Disagree	Neither Agree Nor Disagree	Neither Agree Nor Disagree	Neither Agree Nor Disagree	Neither Agree Nor Disagree	Neither Agree Nor Disagree	Neither Agree Nor Disagree	Neither Agree Nor Disagree	Neither Agree Nor Disagree	Agree	Neither Agree Nor Disagree	Agree	Neither Agree Nor Disagree	Neither Agree Nor Disagree	Agree	Agree	Neither Agree Nor Disagree	Neither Agree Nor Disagree	True	True	False	True	I dont' know	I dont' know	False	I dont' know	I dont' know	False	False	False	False	I dont' know	I dont' know	False	2	2	2	2	2
Vaccine_61	2	Male	33	Asir	Urban	Chain	Staff Pharmacist	6-10 years	<10 hours	Non-Saudi	Strongly Agree	Strongly Disagree	Strongly Disagree	Strongly Disagree	Strongly Disagree	Strongly Disagree	Strongly Disagree	Agree	Agree	Disagree	Disagree	Disagree	Disagree	Strongly Disagree	Strongly Disagree	Strongly Disagree	Disagree	Strongly Disagree	True	I dont' know	True	True	True	True	True	True	True	True	True	True	True	True	True	True	1	1	1	1	1
Vaccine_62	2	Male	33	Asir	Urban	Chain	Clinical Pharmacist	>10 years	>40 hours	Non-Saudi	Strongly Disagree	Strongly Agree	Strongly Agree	Strongly Agree	Strongly Agree	Strongly Agree	Strongly Agree	Strongly Disagree	Disagree	Strongly Agree	Agree	Strongly Agree	Strongly Agree	Strongly Agree	Strongly Agree	Strongly Agree	Strongly Agree	Strongly Agree	True	False	True	True	True	I dont' know	True	True	True	True	True	True	True	True	True	True	1	1	1	1	1
Vaccine_63	2	Male	31	Asir	Urban	Chain	Staff Pharmacist	6-10 years	>40 hours	Non-Saudi	Disagree	Strongly Agree	Agree	Strongly Agree	Strongly Agree	Agree	Strongly Agree	Neither Agree Nor Disagree	Strongly Disagree	Neither Agree Nor Disagree	Agree	Agree	Strongly Agree	Agree	Strongly Agree	Strongly Agree	Neither Agree Nor Disagree	Disagree	False	I dont' know	True	True	True	False	I dont' know	True	I dont' know	True	True	True	True	True	True	True	1	1	2	2	2
Vaccine_64	2	Male	29	Asir	Rural	Chain	Staff Pharmacist	6-10 years	25-40 hours	Non-Saudi	Disagree	Agree	Agree	Agree	Agree	Agree	Agree	Disagree	Disagree	Agree	Agree	Agree	Agree	Neither Agree Nor Disagree	Agree	Agree	Neither Agree Nor Disagree	Agree	False	False	True	True	False	False	False	False	False	False	I dont' know	False	False	False	False	I dont' know	2	3	2	2	2
Vaccine_65	2	Female	26	Asir	Rural	Chain	Staff Pharmacist	1-5 years	<10 hours	Saudi	Neither Agree Nor Disagree	Neither Agree Nor Disagree	Neither Agree Nor Disagree	Neither Agree Nor Disagree	Neither Agree Nor Disagree	Neither Agree Nor Disagree	Neither Agree Nor Disagree	Neither Agree Nor Disagree	Neither Agree Nor Disagree	Neither Agree Nor Disagree	Neither Agree Nor Disagree	Neither Agree Nor Disagree	Neither Agree Nor Disagree	Neither Agree Nor Disagree	Neither Agree Nor Disagree	Neither Agree Nor Disagree	Neither Agree Nor Disagree	Neither Agree Nor Disagree	I dont' know	I dont' know	I dont' know	I dont' know	I dont' know	I dont' know	I dont' know	I dont' know	I dont' know	I dont' know	I dont' know	I dont' know	I dont' know	I dont' know	I dont' know	I dont' know	4	4	4	4	4
Vaccine_66	2	Male	29	Asir	Rural	Chain	Staff Pharmacist	6-10 years	25-40 hours	Non-Saudi	Strongly Disagree	Agree	Strongly Agree	Strongly Agree	Strongly Agree	Strongly Agree	Strongly Agree	Strongly Disagree	Disagree	Strongly Agree	Strongly Agree	Strongly Agree	Agree	Strongly Agree	Strongly Agree	Agree	Strongly Agree	Strongly Agree	False	False	False	True	False	True	True	True	True	True	True	True	True	True	True	True	2	2	2	2	2
Vaccine_67	2	Male	31	Asir	Rural	Chain	Staff Pharmacist	>10 years	>40 hours	Non-Saudi	Disagree	Strongly Agree	Agree	Agree	Agree	Strongly Agree	Strongly Agree	Disagree	Disagree	Strongly Agree	Strongly Agree	Agree	Neither Agree Nor Disagree	Agree	Neither Agree Nor Disagree	Agree	Neither Agree Nor Disagree	Disagree	True	I dont' know	False	True	True	I dont' know	False	I dont' know	True	I dont' know	True	True	True	True	I dont' know	True	2	2	1	1	2
Vaccine_68	4	Male	32	Asir	Urban	Chain	Staff Pharmacist	6-10 years	25-40 hours	Saudi	Strongly Disagree	Strongly Agree	Agree	Agree	Agree	Agree	Agree	Disagree	Disagree	Agree	Agree	Agree	Agree	Agree	Agree	Agree	Agree	Agree	I dont' know	I dont' know	I dont' know	I dont' know	False	False	False	I dont' know	I dont' know	I dont' know	I dont' know	I dont' know	I dont' know	I dont' know	False	I dont' know	4	3	4	3	3
Vaccine_69	2	Male	33	Asir	Urban	Chain	Manager	6-10 years	<10 hours	Non-Saudi	Strongly Disagree	Strongly Agree	Strongly Agree	Strongly Agree	Strongly Agree	Agree	Strongly Agree	Strongly Disagree	Strongly Disagree	Strongly Agree	Strongly Agree	Agree	Agree	Strongly Agree	Strongly Agree	Strongly Agree	Agree	Agree	True	True	True	True	True	True	True	True	True	True	True	True	True	True	True	True	1	1	2	1	1
Vaccine_70	3	Male	37	Asir	Rural	Chain	Staff Pharmacist	>10 years	>40 hours	Non-Saudi	Strongly Agree	Strongly Disagree	Strongly Disagree	Disagree	Disagree	Strongly Disagree	Strongly Disagree	Strongly Agree	Strongly Agree	Strongly Disagree	Strongly Disagree	Neither Agree Nor Disagree	Disagree	Strongly Disagree	Strongly Disagree	Strongly Disagree	Disagree	Agree	True	I dont' know	True	True	True	False	True	True	False	True	True	True	True	True	False	True	2	1	4	2	1
Vaccine_71	2	Male	32	Asir	Rural	Chain	Staff Pharmacist	6-10 years	>40 hours	Non-Saudi	Strongly Disagree	Strongly Agree	Strongly Agree	Strongly Agree	Strongly Agree	Strongly Agree	Strongly Agree	Strongly Disagree	Strongly Disagree	Strongly Agree	Strongly Agree	Strongly Agree	Strongly Agree	Strongly Agree	Strongly Agree	Strongly Agree	Strongly Agree	Strongly Agree	I dont' know	I dont' know	I dont' know	I dont' know	I dont' know	I dont' know	I dont' know	I dont' know	I dont' know	I dont' know	I dont' know	I dont' know	I dont' know	I dont' know	I dont' know	I dont' know	1	1	1	1	1
Vaccine_72	3	Male	29	Jazan	Rural	Chain	Clinical Pharmacist	1-5 years	<10 hours	Saudi	Agree	Strongly Disagree	Disagree	Disagree	Disagree	Disagree	Disagree	Strongly Agree	Strongly Agree	Strongly Disagree	Disagree	Strongly Disagree	Strongly Disagree	Disagree	Strongly Disagree	Neither Agree Nor Disagree	Disagree	Neither Agree Nor Disagree	True	False	I dont' know	True	False	True	I dont' know	False	False	True	False	I dont' know	I dont' know	I dont' know	False	False	2	1	2	1	1
Vaccine_73	2	Male	33	Asir	Urban	Chain	Staff Pharmacist	6-10 years	>40 hours	Non-Saudi	Strongly Disagree	Neither Agree Nor Disagree	Strongly Agree	Strongly Agree	Strongly Agree	Strongly Agree	Strongly Agree	Strongly Disagree	Strongly Disagree	Strongly Agree	Agree	Strongly Agree	Agree	Strongly Agree	Strongly Agree	Strongly Agree	Strongly Agree	Agree	I dont' know	False	I dont' know	True	True	I dont' know	False	True	True	True	True	I dont' know	True	True	I dont' know	True	3	2	2	2	3
Vaccine_74	2	Male	33	Asir	Urban	Chain	Staff Pharmacist	6-10 years	>40 hours	Saudi	Neither Agree Nor Disagree	Strongly Agree	Strongly Agree	Strongly Agree	Strongly Agree	Strongly Agree	Strongly Agree	Strongly Disagree	Strongly Disagree	Strongly Agree	Strongly Agree	Strongly Agree	Strongly Agree	Strongly Agree	Strongly Agree	Strongly Agree	Strongly Agree	Strongly Agree	True	False	True	True	True	I dont' know	I dont' know	I dont' know	I dont' know	I dont' know	I dont' know	I dont' know	I dont' know	I dont' know	I dont' know	I dont' know	1	1	1	1	1
Vaccine_75	3	Female	32	Makkah	Urban	Chain	Staff Pharmacist	1-5 years	>40 hours	Saudi	Strongly Disagree	Strongly Agree	Strongly Agree	Neither Agree Nor Disagree	Neither Agree Nor Disagree	Neither Agree Nor Disagree	Neither Agree Nor Disagree	Neither Agree Nor Disagree	Neither Agree Nor Disagree	Neither Agree Nor Disagree	Neither Agree Nor Disagree	Neither Agree Nor Disagree	Neither Agree Nor Disagree	Neither Agree Nor Disagree	Neither Agree Nor Disagree	Neither Agree Nor Disagree	Neither Agree Nor Disagree	Neither Agree Nor Disagree	I dont' know	I dont' know	I dont' know	I dont' know	I dont' know	I dont' know	I dont' know	I dont' know	I dont' know	I dont' know	I dont' know	I dont' know	I dont' know	I dont' know	I dont' know	I dont' know	4	4	4	4	4
Vaccine_76	2	Male	31	Jazan	Urban	Chain	Staff Pharmacist	6-10 years	>40 hours	Non-Saudi	Neither Agree Nor Disagree	Neither Agree Nor Disagree	Neither Agree Nor Disagree	Neither Agree Nor Disagree	Neither Agree Nor Disagree	Neither Agree Nor Disagree	Neither Agree Nor Disagree	Neither Agree Nor Disagree	Neither Agree Nor Disagree	Neither Agree Nor Disagree	Neither Agree Nor Disagree	Neither Agree Nor Disagree	Neither Agree Nor Disagree	Neither Agree Nor Disagree	Neither Agree Nor Disagree	Neither Agree Nor Disagree	Neither Agree Nor Disagree	Neither Agree Nor Disagree	I dont' know	I dont' know	I dont' know	I dont' know	I dont' know	I dont' know	I dont' know	I dont' know	I dont' know	I dont' know	I dont' know	I dont' know	I dont' know	I dont' know	I dont' know	I dont' know	2	2	2	2	2
Vaccine_77	2	Male	31	Asir	Urban	Chain	Staff Pharmacist	1-5 years	>40 hours	Saudi	Disagree	Agree	Neither Agree Nor Disagree	Strongly Agree	Strongly Agree	Strongly Agree	Agree	Strongly Disagree	Strongly Disagree	Strongly Agree	Strongly Agree	Agree	Agree	Strongly Agree	Strongly Agree	Strongly Agree	Strongly Agree	Agree	True	False	True	True	True	True	True	True	True	True	True	True	True	True	True	True	1	2	1	1	1
Vaccine_78	2	Male	29	Jazan	Rural	Chain	Staff Pharmacist	6-10 years	>40 hours	Non-Saudi	Strongly Agree	Strongly Disagree	Strongly Disagree	Strongly Disagree	Disagree	Disagree	Strongly Disagree	Strongly Agree	Strongly Agree	Disagree	Strongly Disagree	Strongly Disagree	Strongly Disagree	Strongly Disagree	Strongly Disagree	Disagree	Neither Agree Nor Disagree	Neither Agree Nor Disagree	True	True	I dont' know	I dont' know	I dont' know	I dont' know	I dont' know	I dont' know	I dont' know	I dont' know	I dont' know	I dont' know	I dont' know	I dont' know	I dont' know	I dont' know	1	2	2	1	1
Vaccine_79	2	Male	26	Asir	Rural	Chain	Staff Pharmacist	1-5 years	25-40 hours	Saudi	Strongly Disagree	Strongly Agree	Agree	Neither Agree Nor Disagree	Neither Agree Nor Disagree	Disagree	Agree	Disagree	Disagree	Disagree	Disagree	Strongly Agree	Disagree	Neither Agree Nor Disagree	Strongly Agree	Strongly Agree	Neither Agree Nor Disagree	Agree	True	False	False	I dont' know	True	I dont' know	True	True	True	True	True	False	True	True	True	True	1	1	1	2	1
Vaccine_80	2	Male	29	Asir	Urban	Chain	Staff Pharmacist	1-5 years	>40 hours	Non-Saudi	Agree	Strongly Agree	Strongly Agree	Strongly Agree	Strongly Agree	Strongly Agree	Agree	Neither Agree Nor Disagree	Disagree	Agree	Agree	Agree	Neither Agree Nor Disagree	Agree	Neither Agree Nor Disagree	Agree	Agree	Agree	True	False	False	False	True	I dont' know	True	I dont' know	True	True	True	I dont' know	I dont' know	I dont' know	I dont' know	I dont' know	1	2	3	4	3
Vaccine_81	3	Male	26	Jazan	Urban	Chain	Staff Pharmacist	1-5 years	>40 hours	Saudi	Neither Agree Nor Disagree	Neither Agree Nor Disagree	Neither Agree Nor Disagree	Neither Agree Nor Disagree	Neither Agree Nor Disagree	Neither Agree Nor Disagree	Disagree	Neither Agree Nor Disagree	Agree	Neither Agree Nor Disagree	Disagree	Neither Agree Nor Disagree	Disagree	Neither Agree Nor Disagree	Neither Agree Nor Disagree	Neither Agree Nor Disagree	Neither Agree Nor Disagree	Neither Agree Nor Disagree	True	True	True	False	False	I dont' know	I dont' know	I dont' know	I dont' know	I dont' know	I dont' know	I dont' know	I dont' know	I dont' know	I dont' know	I dont' know	2	3	2	3	3
Vaccine_82	2	Male	34	Asir	Rural	Chain	Staff Pharmacist	6-10 years	<10 hours	Non-Saudi	Neither Agree Nor Disagree	Neither Agree Nor Disagree	Neither Agree Nor Disagree	Neither Agree Nor Disagree	Neither Agree Nor Disagree	Neither Agree Nor Disagree	Neither Agree Nor Disagree	Neither Agree Nor Disagree	Neither Agree Nor Disagree	Neither Agree Nor Disagree	Neither Agree Nor Disagree	Neither Agree Nor Disagree	Neither Agree Nor Disagree	Neither Agree Nor Disagree	Neither Agree Nor Disagree	Neither Agree Nor Disagree	Neither Agree Nor Disagree	Neither Agree Nor Disagree	I dont' know	I dont' know	I dont' know	I dont' know	I dont' know	I dont' know	I dont' know	I dont' know	I dont' know	I dont' know	I dont' know	I dont' know	I dont' know	I dont' know	I dont' know	I dont' know	4	4	4	4	4
Vaccine_83	2	Male	37	Asir	Rural	Chain	Staff Pharmacist	>10 years	>40 hours	Non-Saudi	Neither Agree Nor Disagree	Strongly Disagree	Disagree	Neither Agree Nor Disagree	Strongly Disagree	Strongly Disagree	Disagree	Agree	Strongly Agree	Disagree	Disagree	Strongly Disagree	Disagree	Disagree	Strongly Disagree	Disagree	Disagree	Strongly Disagree	True	True	True	True	True	True	True	True	True	True	True	True	True	True	True	True	3	1	2	1	2
Vaccine_84	2	Male	26	Najran	Urban	Chain	Clinical Pharmacist	1-5 years	>40 hours	Saudi	Agree	Disagree	Agree	Strongly Disagree	Disagree	Neither Agree Nor Disagree	Agree	Disagree	Disagree	Agree	Strongly Agree	Strongly Agree	Strongly Agree	Strongly Agree	Strongly Agree	Strongly Agree	Strongly Agree	Strongly Disagree	True	False	I dont' know	True	True	I dont' know	I dont' know	True	I dont' know	I dont' know	I dont' know	I dont' know	I dont' know	I dont' know	I dont' know	I dont' know	2	2	2	2	2
Vaccine_85	2	Female	30	Asir	Urban	Chain	Staff Pharmacist	1-5 years	>40 hours	Saudi	Disagree	Strongly Agree	Neither Agree Nor Disagree	Neither Agree Nor Disagree	Agree	Neither Agree Nor Disagree	Neither Agree Nor Disagree	Disagree	Neither Agree Nor Disagree	Agree	Neither Agree Nor Disagree	Agree	Neither Agree Nor Disagree	Neither Agree Nor Disagree	Agree	Neither Agree Nor Disagree	Agree	Neither Agree Nor Disagree	I dont' know	I dont' know	I dont' know	I dont' know	I dont' know	I dont' know	I dont' know	I dont' know	I dont' know	I dont' know	I dont' know	I dont' know	I dont' know	I dont' know	I dont' know	I dont' know	3	2	3	4	3
Vaccine_86	2	Male	30	Najran	Rural	Chain	Manager	6-10 years	25-40 hours	Non-Saudi	Strongly Disagree	Neither Agree Nor Disagree	Strongly Disagree	Neither Agree Nor Disagree	Neither Agree Nor Disagree	Neither Agree Nor Disagree	Strongly Agree	Strongly Disagree	Strongly Disagree	Strongly Agree	Strongly Agree	Strongly Agree	Agree	Strongly Agree	Strongly Agree	Strongly Agree	Strongly Agree	Strongly Agree	True	True	True	True	True	True	True	True	True	True	True	True	True	True	True	True	1	1	1	1	1
Vaccine_87	2	Female	30	Najran	Rural	Chain	Staff Pharmacist	1-5 years	<10 hours	Non-Saudi	Strongly Disagree	Strongly Agree	Strongly Agree	Agree	Agree	Agree	Strongly Agree	Strongly Disagree	Strongly Disagree	Strongly Agree	Strongly Agree	Strongly Agree	Strongly Agree	Strongly Agree	Strongly Agree	Strongly Agree	Strongly Agree	Strongly Agree	False	I dont' know	False	I dont' know	I dont' know	True	True	True	True	True	True	True	True	True	False	True	1	2	1	1	1
Vaccine_88	3	Male	36	Baha	Urban	Chain	Owner	>10 years	>40 hours	Non-Saudi	Strongly Agree	Disagree	Disagree	Strongly Disagree	Disagree	Disagree	Strongly Disagree	Strongly Agree	Strongly Agree	Strongly Disagree	Strongly Disagree	Strongly Disagree	Strongly Disagree	Disagree	Disagree	Disagree	Disagree	Disagree	True	True	True	True	True	True	True	True	True	True	True	True	True	True	True	True	1	1	1	1	1
Vaccine_89	5	Male	26	Asir	Rural	Chain	Staff Pharmacist	1-5 years	>40 hours	Saudi	Disagree	Neither Agree Nor Disagree	Disagree	Neither Agree Nor Disagree	Neither Agree Nor Disagree	Neither Agree Nor Disagree	Neither Agree Nor Disagree	Disagree	Agree	Disagree	Agree	Agree	Agree	Disagree	Strongly Disagree	Strongly Agree	Strongly Agree	Strongly Agree	I dont' know	True	True	False	False	False	True	False	False	False	True	True	True	True	True	False	2	2	2	2	2
Vaccine_90	2	Male	35	Asir	Urban	Chain	Staff Pharmacist	>10 years	>40 hours	Non-Saudi	Strongly Disagree	Neither Agree Nor Disagree	Neither Agree Nor Disagree	Neither Agree Nor Disagree	Neither Agree Nor Disagree	Neither Agree Nor Disagree	Neither Agree Nor Disagree	Neither Agree Nor Disagree	Neither Agree Nor Disagree	Neither Agree Nor Disagree	Neither Agree Nor Disagree	Neither Agree Nor Disagree	Neither Agree Nor Disagree	Neither Agree Nor Disagree	Neither Agree Nor Disagree	Neither Agree Nor Disagree	Neither Agree Nor Disagree	Neither Agree Nor Disagree	False	False	False	False	True	I dont' know	False	True	True	True	True	I dont' know	I dont' know	I dont' know	I dont' know	I dont' know	2	2	2	2	2
Vaccine_91	2	Male	30	Jazan	Urban	Chain	Staff Pharmacist	6-10 years	>40 hours	Non-Saudi	Strongly Disagree	Agree	Agree	Agree	Agree	Agree	Agree	Disagree	Disagree	Agree	Agree	Agree	Agree	Neither Agree Nor Disagree	Neither Agree Nor Disagree	Neither Agree Nor Disagree	Neither Agree Nor Disagree	Neither Agree Nor Disagree	True	True	False	True	True	I dont' know	True	I dont' know	True	False	True	I dont' know	False	True	True	False	2	3	2	4	2
Vaccine_92	3	Female	25	Jazan	Rural	Chain	Staff Pharmacist	1-5 years	>40 hours	Saudi	Neither Agree Nor Disagree	Neither Agree Nor Disagree	Neither Agree Nor Disagree	Neither Agree Nor Disagree	Neither Agree Nor Disagree	Neither Agree Nor Disagree	Neither Agree Nor Disagree	Neither Agree Nor Disagree	Disagree	Neither Agree Nor Disagree	Neither Agree Nor Disagree	Neither Agree Nor Disagree	Neither Agree Nor Disagree	Neither Agree Nor Disagree	Neither Agree Nor Disagree	Neither Agree Nor Disagree	Neither Agree Nor Disagree	Neither Agree Nor Disagree	True	True	I dont' know	True	True	True	True	True	True	False	True	True	True	True	True	True	2	3	4	3	2
Vaccine_93	2	Male	33	Asir	Urban	Chain	Staff Pharmacist	>10 years	>40 hours	Non-Saudi	Strongly Disagree	Agree	Strongly Agree	Strongly Agree	Strongly Agree	Agree	Agree	Strongly Disagree	Disagree	Agree	Strongly Agree	Strongly Agree	Agree	Agree	Agree	Agree	Agree	Strongly Agree	True	True	True	True	True	True	True	True	True	True	True	True	True	True	True	True	2	2	2	2	2
Vaccine_94	2	Male	28	Asir	Rural	Chain	Staff Pharmacist	1-5 years	>40 hours	Non-Saudi	Strongly Disagree	Strongly Agree	Agree	Agree	Neither Agree Nor Disagree	Neither Agree Nor Disagree	Strongly Agree	Disagree	Disagree	Agree	Agree	Agree	Neither Agree Nor Disagree	Strongly Agree	Neither Agree Nor Disagree	Neither Agree Nor Disagree	Strongly Agree	Strongly Agree	True	True	False	I dont' know	True	True	I dont' know	False	I dont' know	True	True	I dont' know	False	True	I dont' know	True	2	4	4	4	4
Vaccine_95	2	Female	28	Asir	Rural	Chain	Staff Pharmacist	1-5 years	<10 hours	Saudi	Strongly Disagree	Strongly Agree	Strongly Agree	Strongly Disagree	Agree	Disagree	Neither Agree Nor Disagree	Neither Agree Nor Disagree	Strongly Agree	Strongly Disagree	Strongly Disagree	Strongly Disagree	Strongly Disagree	Strongly Disagree	Strongly Disagree	Disagree	Strongly Agree	Strongly Agree	False	I dont' know	I dont' know	I dont' know	I dont' know	I dont' know	I dont' know	I dont' know	I dont' know	I dont' know	False	True	True	I dont' know	I dont' know	I dont' know	1	1	1	1	1
Vaccine_96	2	Male	29	Asir	Urban	Chain	Staff Pharmacist	1-5 years	>40 hours	Non-Saudi	Strongly Disagree	Strongly Agree	Strongly Agree	Strongly Agree	Strongly Agree	Strongly Agree	Strongly Agree	Strongly Disagree	Strongly Disagree	Strongly Agree	Strongly Agree	Strongly Agree	Strongly Agree	Agree	Strongly Agree	Strongly Agree	Agree	Agree	True	True	True	True	True	True	True	True	True	True	True	True	True	True	True	True	1	1	1	1	1
Vaccine_97	2	Male	32	Asir	Urban	Chain	Staff Pharmacist	6-10 years	25-40 hours	Non-Saudi	Strongly Disagree	Strongly Agree	Strongly Agree	Strongly Agree	Strongly Agree	Strongly Agree	Strongly Agree	Strongly Disagree	Strongly Disagree	Strongly Agree	Strongly Agree	Strongly Agree	Strongly Agree	Strongly Agree	Strongly Agree	Strongly Agree	Strongly Agree	Strongly Agree	True	True	True	True	True	True	True	True	True	True	True	True	True	True	True	True	1	1	1	1	1
Vaccine_98	2	Male	31	Najran	Urban	Chain	Manager	1-5 years	>40 hours	Non-Saudi	Strongly Disagree	Strongly Agree	Strongly Agree	Strongly Agree	Strongly Agree	Strongly Agree	Agree	Strongly Disagree	Strongly Disagree	Strongly Agree	Strongly Agree	Strongly Agree	Strongly Agree	Strongly Agree	Strongly Agree	Strongly Agree	Strongly Agree	Strongly Agree	True	True	True	True	True	True	True	True	True	True	True	True	True	True	True	True	2	2	3	2	2
Vaccine_99	2	Male	29	Asir	Urban	Chain	Staff Pharmacist	1-5 years	>40 hours	Saudi	Disagree	Agree	Agree	Agree	Agree	Agree	Agree	Disagree	Disagree	Agree	Agree	Agree	Agree	Agree	Agree	Agree	Agree	Agree	True	True	True	True	True	True	True	True	True	True	True	True	True	True	True	True	3	3	2	4	2
Vaccine_100	2	Male	27	Asir	Rural	Chain	Clinical Pharmacist	1-5 years	>40 hours	Saudi	Strongly Disagree	Strongly Agree	Strongly Agree	Strongly Agree	Strongly Agree	Strongly Agree	Strongly Agree	Strongly Disagree	Strongly Disagree	Strongly Agree	Strongly Agree	Strongly Agree	Strongly Agree	Strongly Agree	Strongly Agree	Strongly Agree	Strongly Agree	Strongly Agree	True	True	True	True	True	True	True	True	True	True	True	True	True	True	True	True	2	2	2	2	2
Vaccine_101	3	Male	27	Jazan	Urban	Independently Owned Pharmacy	Clinical Pharmacist	1-5 years	>40 hours	Saudi	Agree	Neither Agree Nor Disagree	Strongly Disagree	Disagree	Disagree	Neither Agree Nor Disagree	Agree	Neither Agree Nor Disagree	Disagree	Neither Agree Nor Disagree	Neither Agree Nor Disagree	Agree	Agree	Agree	Neither Agree Nor Disagree	Agree	Neither Agree Nor Disagree	Agree	False	True	True	True	True	True	True	True	True	True	True	True	True	True	True	True	2	1	2	3	2
Vaccine_102	2	Male	30	Baha	Rural	Chain	Staff Pharmacist	1-5 years	<10 hours	Non-Saudi	Disagree	Neither Agree Nor Disagree	Agree	Neither Agree Nor Disagree	Agree	Neither Agree Nor Disagree	Agree	Disagree	Neither Agree Nor Disagree	Agree	Agree	Agree	Neither Agree Nor Disagree	Agree	Agree	Neither Agree Nor Disagree	Agree	Agree	True	False	True	False	True	False	True	True	False	False	True	True	False	True	True	True	2	3	2	3	2
Vaccine_103	3	Male	27	Jazan	Urban	Chain	Clinical Pharmacist	1-5 years	>40 hours	Saudi	Neither Agree Nor Disagree	Neither Agree Nor Disagree	Disagree	Neither Agree Nor Disagree	Disagree	Disagree	Disagree	Agree	Neither Agree Nor Disagree	Disagree	Agree	Disagree	Agree	Disagree	Disagree	Neither Agree Nor Disagree	Neither Agree Nor Disagree	Disagree	True	True	False	True	True	True	False	True	False	True	True	True	True	False	True	True	2	2	2	1	2
Vaccine_104	2	Male	37	Asir	Urban	Chain	Staff Pharmacist	>10 years	>40 hours	Non-Saudi	Strongly Disagree	Strongly Agree	Agree	Strongly Agree	Agree	Agree	Agree	Disagree	Disagree	Agree	Agree	Agree	Agree	Agree	Agree	Agree	Agree	Agree	False	False	True	True	True	True	False	True	True	True	True	True	True	True	True	I dont' know	1	1	1	1	1
Vaccine_105	2	Male	28	Baha	Urban	Chain	Staff Pharmacist	6-10 years	>40 hours	Non-Saudi	Disagree	Strongly Agree	Agree	Strongly Agree	Strongly Agree	Strongly Agree	Strongly Agree	Disagree	Disagree	Agree	Strongly Agree	Agree	Neither Agree Nor Disagree	Agree	Neither Agree Nor Disagree	Neither Agree Nor Disagree	Agree	Agree	True	False	False	True	True	I dont' know	False	True	True	True	True	True	True	False	I dont' know	True	2	2	2	1	2
Vaccine_106	2	Male	33	Najran	Urban	Chain	Manager	6-10 years	>40 hours	Non-Saudi	Disagree	Agree	Agree	Agree	Agree	Agree	Agree	Disagree	Disagree	Agree	Agree	Agree	Agree	Agree	Agree	Agree	Agree	Agree	True	True	False	True	I dont' know	I dont' know	I dont' know	I dont' know	I dont' know	I dont' know	I dont' know	I dont' know	I dont' know	I dont' know	I dont' know	I dont' know	2	2	2	2	2
Vaccine_107	2	Male	27	Asir	Rural	Independently Owned Pharmacy	Staff Pharmacist	1-5 years	>40 hours	Non-Saudi	Strongly Agree	Strongly Disagree	Strongly Disagree	Strongly Disagree	Strongly Disagree	Strongly Disagree	Strongly Disagree	Strongly Agree	Strongly Agree	Strongly Disagree	Strongly Disagree	Strongly Disagree	Strongly Disagree	Strongly Disagree	Strongly Disagree	Strongly Disagree	Strongly Disagree	Strongly Disagree	False	False	False	True	False	True	True	True	False	True	True	True	True	True	True	True	1	2	1	1	2
Vaccine_108	2	Male	38	Jazan	Rural	Chain	Staff Pharmacist	>10 years	>40 hours	Non-Saudi	Strongly Agree	Disagree	Neither Agree Nor Disagree	Disagree	Neither Agree Nor Disagree	Strongly Disagree	Strongly Agree	Disagree	Disagree	Agree	Strongly Agree	Strongly Agree	Strongly Agree	Agree	Agree	Strongly Agree	Agree	Agree	True	False	False	True	True	True	True	True	True	True	True	True	True	True	True	True	4	4	4	3	3
Vaccine_109	2	Male	29	Asir	Urban	Chain	Staff Pharmacist	1-5 years	>40 hours	Non-Saudi	Disagree	Agree	Agree	Agree	Agree	Agree	Neither Agree Nor Disagree	Disagree	Disagree	Strongly Agree	Strongly Agree	Agree	Strongly Agree	Agree	Strongly Agree	Neither Agree Nor Disagree	Strongly Agree	Strongly Agree	True	False	False	True	I dont' know	I dont' know	False	False	False	I dont' know	False	I dont' know	True	False	False	False	2	3	3	2	4
Vaccine_110	3	Male	30	Jazan	Urban	Chain	Clinical Pharmacist	1-5 years	<10 hours	Saudi	Strongly Disagree	Strongly Agree	Strongly Agree	Strongly Agree	Strongly Agree	Strongly Agree	Strongly Agree	Disagree	Disagree	Strongly Agree	Strongly Agree	Strongly Agree	Strongly Agree	Agree	Agree	Agree	Strongly Agree	Strongly Agree	False	False	True	False	True	True	False	True	True	True	True	True	True	True	True	True	1	1	1	1	2
Vaccine_111	3	Female	31	Jazan	Urban	Chain	Clinical Pharmacist	1-5 years	25-40 hours	Saudi	Agree	Disagree	Disagree	Disagree	Disagree	Disagree	Disagree	Agree	Agree	Disagree	Disagree	Disagree	Disagree	Disagree	Disagree	Disagree	Disagree	Disagree	True	True	True	True	True	False	False	False	False	False	I dont' know	I dont' know	I dont' know	I dont' know	I dont' know	I dont' know	1	2	3	4	3
Vaccine_112	2	Male	28	Najran	Rural	Chain	Staff Pharmacist	6-10 years	25-40 hours	Non-Saudi	Strongly Disagree	Agree	Strongly Agree	Strongly Agree	Strongly Agree	Agree	Strongly Agree	Disagree	Agree	Strongly Agree	Agree	Agree	Neither Agree Nor Disagree	Strongly Agree	Agree	Agree	Strongly Agree	Agree	False	True	False	False	True	I dont' know	True	True	True	True	True	True	True	True	True	True	2	1	2	2	2
Vaccine_113	2	Male	36	Asir	Urban	Chain	Staff Pharmacist	6-10 years	<10 hours	Non-Saudi	Strongly Disagree	Strongly Agree	Strongly Agree	Neither Agree Nor Disagree	Disagree	Agree	Strongly Agree	Strongly Disagree	Strongly Disagree	Strongly Agree	Strongly Agree	Strongly Agree	Strongly Agree	Strongly Agree	Strongly Agree	Strongly Agree	Strongly Agree	Strongly Agree	True	True	False	False	True	True	True	True	True	True	False	True	True	True	True	True	2	2	2	2	2
Vaccine_114	3	Female	28	Jazan	Rural	Chain	Staff Pharmacist	1-5 years	>40 hours	Saudi	Disagree	Agree	Agree	Agree	Agree	Agree	Agree	Disagree	Disagree	Agree	Agree	Agree	Agree	Agree	Agree	Agree	Agree	Agree	True	True	True	True	True	True	True	True	True	True	True	True	True	True	True	True	2	2	2	2	2
Vaccine_115	2	Male	36	Asir	Rural	Chain	Manager	6-10 years	<10 hours	Non-Saudi	Neither Agree Nor Disagree	Strongly Disagree	Neither Agree Nor Disagree	Strongly Disagree	Strongly Disagree	Strongly Disagree	Strongly Disagree	Disagree	Neither Agree Nor Disagree	Neither Agree Nor Disagree	Disagree	Agree	Disagree	Disagree	Neither Agree Nor Disagree	Disagree	Neither Agree Nor Disagree	Neither Agree Nor Disagree	False	True	I dont' know	False	False	False	True	True	False	False	False	True	True	True	False	True	2	2	1	1	2
Vaccine_116	2	Male	36	Asir	Urban	Chain	Staff Pharmacist	6-10 years	>40 hours	Non-Saudi	Neither Agree Nor Disagree	Strongly Agree	Agree	Strongly Agree	Strongly Agree	Strongly Agree	Strongly Agree	Strongly Disagree	Strongly Disagree	Strongly Agree	Strongly Agree	Strongly Agree	Agree	Strongly Agree	Agree	Strongly Agree	Strongly Agree	Strongly Agree	True	False	True	True	True	True	True	True	True	True	True	True	True	True	True	True	2	2	2	2	2
Vaccine_117	2	Male	36	Asir	Urban	Chain	Staff Pharmacist	>10 years	>40 hours	Non-Saudi	Disagree	Neither Agree Nor Disagree	Neither Agree Nor Disagree	Agree	Agree	Disagree	Agree	Neither Agree Nor Disagree	Neither Agree Nor Disagree	Neither Agree Nor Disagree	Neither Agree Nor Disagree	Neither Agree Nor Disagree	Neither Agree Nor Disagree	Neither Agree Nor Disagree	Disagree	Disagree	Neither Agree Nor Disagree	Neither Agree Nor Disagree	False	I dont' know	False	True	False	True	False	False	True	False	True	False	True	True	False	False	1	1	2	1	2
Vaccine_118	2	Male	33	Najran	Urban	Chain	Staff Pharmacist	6-10 years	>40 hours	Non-Saudi	Disagree	Neither Agree Nor Disagree	Agree	Neither Agree Nor Disagree	Agree	Neither Agree Nor Disagree	Agree	Disagree	Disagree	Agree	Agree	Strongly Agree	Strongly Agree	Agree	Agree	Neither Agree Nor Disagree	Agree	Agree	I dont' know	False	False	I dont' know	I dont' know	I dont' know	I dont' know	I dont' know	I dont' know	False	False	False	False	False	False	False	3	3	3	3	3
Vaccine_119	2	Male	35	Asir	Urban	Independently Owned Pharmacy	Staff Pharmacist	6-10 years	>40 hours	Non-Saudi	Strongly Disagree	Strongly Agree	Strongly Agree	Strongly Agree	Strongly Agree	Strongly Agree	Strongly Agree	Strongly Disagree	Strongly Disagree	Strongly Agree	Strongly Agree	Strongly Agree	Strongly Agree	Strongly Agree	Strongly Agree	Agree	Strongly Agree	Agree	False	True	I dont' know	True	False	I dont' know	True	False	False	True	I dont' know	True	I dont' know	True	True	False	2	1	3	2	3
Vaccine_120	2	Male	27	Jazan	Rural	Chain	Staff Pharmacist	1-5 years	>40 hours	Saudi	Agree	Strongly Agree	Strongly Agree	Strongly Agree	Strongly Agree	Strongly Agree	Strongly Agree	Strongly Agree	Disagree	Agree	Strongly Agree	Strongly Agree	Strongly Agree	Strongly Agree	Strongly Agree	Strongly Agree	Neither Agree Nor Disagree	Strongly Agree	False	I dont' know	I dont' know	I dont' know	True	I dont' know	I dont' know	True	I dont' know	I dont' know	True	True	True	I dont' know	I dont' know	True	2	2	4	4	2
Vaccine_121	2	Male	38	Najran	Rural	Chain	Staff Pharmacist	6-10 years	>40 hours	Non-Saudi	Strongly Disagree	Strongly Agree	Strongly Agree	Neither Agree Nor Disagree	Neither Agree Nor Disagree	Neither Agree Nor Disagree	Strongly Agree	Strongly Disagree	Strongly Disagree	Strongly Agree	Strongly Agree	Strongly Agree	Strongly Agree	Strongly Agree	Agree	Strongly Agree	Strongly Agree	Neither Agree Nor Disagree	True	False	True	False	True	True	False	False	False	True	True	True	True	True	False	True	1	1	1	1	1
Vaccine_122	2	Male	34	Najran	Urban	Independently Owned Pharmacy	Owner	>10 years	>40 hours	Non-Saudi	Strongly Disagree	Strongly Agree	Strongly Agree	Strongly Agree	Strongly Agree	Strongly Agree	Strongly Agree	Strongly Disagree	Strongly Disagree	Strongly Agree	Strongly Agree	Strongly Agree	Strongly Agree	Strongly Agree	Strongly Agree	Strongly Agree	Strongly Agree	Strongly Agree	True	False	I dont' know	I dont' know	True	I dont' know	True	I dont' know	True	True	True	True	I dont' know	I dont' know	I dont' know	I dont' know	4	2	2	2	2
Vaccine_123	2	Male	36	Baha	Urban	Chain	Staff Pharmacist	>10 years	25-40 hours	Non-Saudi	Strongly Agree	Strongly Disagree	Strongly Disagree	Strongly Disagree	Agree	Disagree	Disagree	Agree	Agree	Disagree	Agree	Agree	Disagree	Disagree	Neither Agree Nor Disagree	Agree	Neither Agree Nor Disagree	Agree	I dont' know	I dont' know	I dont' know	I dont' know	I dont' know	I dont' know	I dont' know	I dont' know	I dont' know	I dont' know	I dont' know	I dont' know	I dont' know	I dont' know	I dont' know	I dont' know	4	4	4	4	4
Vaccine_124	2	Male	33	Asir	Urban	Chain	Manager	6-10 years	>40 hours	Non-Saudi	Strongly Disagree	Strongly Agree	Strongly Agree	Strongly Agree	Strongly Agree	Strongly Agree	Strongly Agree	Strongly Disagree	Strongly Disagree	Strongly Agree	Strongly Agree	Strongly Agree	Strongly Agree	Strongly Agree	Strongly Agree	Strongly Agree	Strongly Agree	Strongly Agree	True	True	True	True	True	True	True	True	True	True	True	True	True	True	True	True	3	2	2	3	2
Vaccine_125	2	Male	34	Asir	Urban	Chain	Manager	6-10 years	>40 hours	Non-Saudi	Neither Agree Nor Disagree	Neither Agree Nor Disagree	Neither Agree Nor Disagree	Agree	Neither Agree Nor Disagree	Agree	Agree	Disagree	Disagree	Neither Agree Nor Disagree	Neither Agree Nor Disagree	Agree	Neither Agree Nor Disagree	Agree	Agree	Neither Agree Nor Disagree	Agree	Agree	True	True	True	True	True	True	True	True	True	False	False	True	False	True	True	False	2	2	3	2	2
Vaccine_126	2	Male	36	Asir	Rural	Chain	Staff Pharmacist	6-10 years	25-40 hours	Non-Saudi	Disagree	Neither Agree Nor Disagree	Disagree	Neither Agree Nor Disagree	Neither Agree Nor Disagree	Neither Agree Nor Disagree	Neither Agree Nor Disagree	Neither Agree Nor Disagree	Neither Agree Nor Disagree	Neither Agree Nor Disagree	Neither Agree Nor Disagree	Neither Agree Nor Disagree	Neither Agree Nor Disagree	Neither Agree Nor Disagree	Neither Agree Nor Disagree	Neither Agree Nor Disagree	Neither Agree Nor Disagree	Neither Agree Nor Disagree	True	False	True	True	False	False	True	True	True	True	True	False	True	True	True	True	2	2	2	2	2
Vaccine_127	2	Male	29	Najran	Urban	Chain	Staff Pharmacist	1-5 years	<10 hours	Saudi	Agree	Disagree	Strongly Disagree	Neither Agree Nor Disagree	Strongly Disagree	Strongly Disagree	Strongly Disagree	Strongly Agree	Strongly Agree	Disagree	Strongly Disagree	Strongly Disagree	Strongly Disagree	Neither Agree Nor Disagree	Disagree	Agree	Agree	Agree	True	False	True	I dont' know	True	True	True	False	True	I dont' know	True	True	False	False	True	True	2	1	3	4	2
Vaccine_128	2	Male	33	Asir	Urban	Chain	Manager	6-10 years	>40 hours	Non-Saudi	Strongly Disagree	Neither Agree Nor Disagree	Agree	Agree	Agree	Agree	Strongly Agree	Strongly Disagree	Agree	Strongly Agree	Strongly Agree	Strongly Agree	Agree	Strongly Agree	Strongly Agree	Strongly Agree	Strongly Agree	Strongly Agree	False	False	True	True	True	False	False	True	False	True	True	True	False	True	I dont' know	True	1	1	4	4	1
Vaccine_129	2	Male	32	Asir	Rural	Chain	Staff Pharmacist	1-5 years	<10 hours	Non-Saudi	Strongly Disagree	Strongly Agree	Strongly Agree	Strongly Agree	Neither Agree Nor Disagree	Disagree	Agree	Neither Agree Nor Disagree	Neither Agree Nor Disagree	Agree	Neither Agree Nor Disagree	Neither Agree Nor Disagree	Neither Agree Nor Disagree	Agree	Neither Agree Nor Disagree	Neither Agree Nor Disagree	Agree	Agree	True	False	False	True	False	False	False	False	False	False	False	False	False	I dont' know	False	True	2	2	1	1	2
Vaccine_130	2	Male	27	Asir	Urban	Chain	Staff Pharmacist	1-5 years	<10 hours	Non-Saudi	Strongly Disagree	Strongly Agree	Strongly Agree	Strongly Agree	Strongly Agree	Strongly Agree	Agree	Agree	Strongly Disagree	Strongly Agree	Strongly Agree	Strongly Agree	Agree	Agree	Agree	Agree	Agree	Strongly Agree	True	False	True	True	False	I dont' know	False	True	False	True	True	True	True	I dont' know	I dont' know	I dont' know	1	1	1	1	1
Vaccine_131	2	Male	42	Asir	Urban	Chain	Staff Pharmacist	6-10 years	>40 hours	Non-Saudi	Strongly Disagree	Neither Agree Nor Disagree	Neither Agree Nor Disagree	Agree	Neither Agree Nor Disagree	Neither Agree Nor Disagree	Agree	Neither Agree Nor Disagree	Neither Agree Nor Disagree	Agree	Neither Agree Nor Disagree	Neither Agree Nor Disagree	Agree	Neither Agree Nor Disagree	Neither Agree Nor Disagree	Agree	Neither Agree Nor Disagree	Agree	True	False	True	True	True	True	True	True	True	True	True	True	True	True	True	True	1	2	1	1	2
Vaccine_132	2	Male	31	Asir	Rural	Chain	Staff Pharmacist	6-10 years	>40 hours	Non-Saudi	Strongly Disagree	Strongly Agree	Strongly Agree	Strongly Agree	Strongly Agree	Strongly Agree	Strongly Agree	Strongly Disagree	Strongly Disagree	Strongly Agree	Strongly Agree	Strongly Agree	Strongly Agree	Strongly Agree	Strongly Agree	Strongly Agree	Strongly Agree	Strongly Agree	False	True	False	I dont' know	I dont' know	I dont' know	True	True	True	True	False	I dont' know	False	False	I dont' know	True	1	2	3	2	2
Vaccine_133	2	Male	34	Asir	Urban	Chain	Staff Pharmacist	6-10 years	25-40 hours	Non-Saudi	Strongly Disagree	Strongly Agree	Strongly Agree	Agree	Agree	Agree	Strongly Agree	Neither Agree Nor Disagree	Disagree	Agree	Strongly Agree	Disagree	Agree	Strongly Agree	Strongly Agree	Strongly Agree	Disagree	Neither Agree Nor Disagree	False	False	True	True	True	I dont' know	True	True	True	True	True	False	True	True	True	True	1	1	2	1	2
Vaccine_134	5	Male	33	Jazan	Rural	Chain	Staff Pharmacist	6-10 years	>40 hours	Non-Saudi	Disagree	Agree	Agree	Agree	Agree	Agree	Agree	Disagree	Disagree	Agree	Agree	Agree	Agree	Agree	Agree	Agree	Agree	Agree	True	True	True	True	True	True	True	True	True	True	True	True	True	True	True	True	2	2	1	1	2
Vaccine_135	2	Male	34	Asir	Rural	Chain	Staff Pharmacist	6-10 years	>40 hours	Non-Saudi	Agree	Strongly Agree	Strongly Agree	Agree	Agree	Agree	Neither Agree Nor Disagree	Neither Agree Nor Disagree	Neither Agree Nor Disagree	Neither Agree Nor Disagree	Neither Agree Nor Disagree	Neither Agree Nor Disagree	Neither Agree Nor Disagree	Strongly Agree	Strongly Agree	Strongly Agree	Strongly Agree	Strongly Agree	True	True	True	False	True	True	True	True	True	True	True	True	True	True	True	True	1	1	1	1	1
Vaccine_136	2	Male	33	Asir	Urban	Chain	Staff Pharmacist	6-10 years	>40 hours	Non-Saudi	Neither Agree Nor Disagree	Agree	Agree	Agree	Neither Agree Nor Disagree	Agree	Strongly Agree	Agree	Agree	Agree	Agree	Strongly Agree	Agree	Agree	Agree	Agree	Agree	Disagree	False	I dont' know	False	True	True	I dont' know	True	True	True	True	True	I dont' know	True	I dont' know	I dont' know	I dont' know	2	1	4	4	4
Vaccine_137	2	Male	34	Asir	Urban	Chain	Staff Pharmacist	6-10 years	>40 hours	Non-Saudi	Strongly Agree	Strongly Disagree	Disagree	Disagree	Strongly Disagree	Disagree	Strongly Disagree	Agree	Strongly Agree	Neither Agree Nor Disagree	Strongly Disagree	Disagree	Strongly Disagree	Strongly Disagree	Strongly Disagree	Disagree	Disagree	Disagree	True	True	False	True	True	False	False	False	True	True	True	False	True	True	True	False	2	2	2	1	2
Vaccine_138	2	Male	30	Asir	Urban	Chain	Staff Pharmacist	6-10 years	>40 hours	Non-Saudi	Agree	Disagree	Strongly Disagree	Disagree	Disagree	Strongly Disagree	Strongly Disagree	Agree	Agree	Strongly Disagree	Strongly Disagree	Strongly Disagree	Disagree	Strongly Disagree	Disagree	Disagree	Strongly Disagree	Disagree	True	True	False	True	False	I dont' know	True	True	True	True	True	True	True	I dont' know	True	True	1	1	2	1	1
Vaccine_139	2	Male	38	Asir	Rural	Chain	Manager	>10 years	>40 hours	Non-Saudi	Strongly Disagree	Strongly Agree	Agree	Strongly Agree	Strongly Agree	Agree	Strongly Agree	Neither Agree Nor Disagree	Neither Agree Nor Disagree	Strongly Agree	Disagree	Strongly Agree	Strongly Agree	Strongly Agree	Agree	Agree	Strongly Agree	Neither Agree Nor Disagree	True	False	True	True	True	True	True	True	False	True	True	True	True	False	I dont' know	True	3	3	4	4	4
Vaccine_140	2	Male	33	Asir	Urban	Chain	Staff Pharmacist	>10 years	>40 hours	Non-Saudi	Strongly Disagree	Strongly Agree	Strongly Agree	Strongly Agree	Strongly Agree	Strongly Agree	Strongly Agree	Strongly Disagree	Strongly Disagree	Strongly Agree	Strongly Agree	Strongly Agree	Strongly Agree	Strongly Agree	Strongly Agree	Strongly Agree	Strongly Agree	Strongly Agree	I dont' know	I dont' know	I dont' know	I dont' know	I dont' know	I dont' know	I dont' know	I dont' know	I dont' know	I dont' know	I dont' know	I dont' know	I dont' know	I dont' know	I dont' know	I dont' know	4	3	3	4	4
Vaccine_141	2	Male	32	Jazan	Urban	Chain	Manager	6-10 years	25-40 hours	Non-Saudi	Strongly Disagree	Strongly Agree	Neither Agree Nor Disagree	Strongly Agree	Strongly Agree	Strongly Agree	Strongly Agree	Strongly Disagree	Strongly Disagree	Strongly Agree	Strongly Agree	Agree	Agree	Strongly Agree	Strongly Agree	Strongly Agree	Strongly Agree	Agree	True	True	False	False	False	False	False	True	True	True	True	False	True	True	True	True	3	3	1	3	2
Vaccine_142	2	Male	28	Asir	Urban	Chain	Staff Pharmacist	Less than 1 year	>40 hours	Non-Saudi	Strongly Disagree	Neither Agree Nor Disagree	Disagree	Disagree	Agree	Neither Agree Nor Disagree	Strongly Agree	Neither Agree Nor Disagree	Strongly Disagree	Strongly Agree	Strongly Agree	Strongly Agree	Strongly Disagree	Disagree	Neither Agree Nor Disagree	Neither Agree Nor Disagree	Disagree	Neither Agree Nor Disagree	False	I dont' know	True	False	False	I dont' know	False	I dont' know	False	False	False	I dont' know	I dont' know	I dont' know	I dont' know	False	4	4	3	4	4
Vaccine_143	2	Male	35	Asir	Rural	Chain	Manager	6-10 years	>40 hours	Non-Saudi	Strongly Disagree	Strongly Agree	Strongly Agree	Strongly Agree	Strongly Agree	Strongly Agree	Agree	Strongly Disagree	Strongly Disagree	Agree	Agree	Strongly Agree	Strongly Agree	Agree	Strongly Agree	Strongly Agree	Strongly Agree	Strongly Agree	False	False	True	False	I dont' know	I dont' know	True	True	True	True	True	True	True	True	True	True	2	1	2	4	4
Vaccine_144	2	Male	29	Asir	Rural	Chain	Staff Pharmacist	6-10 years	>40 hours	Non-Saudi	Strongly Agree	Agree	Agree	Strongly Agree	Strongly Agree	Strongly Agree	Strongly Agree	Strongly Disagree	Disagree	Strongly Agree	Strongly Agree	Strongly Agree	Agree	Agree	Strongly Agree	Strongly Agree	Strongly Agree	Agree	False	False	True	True	True	True	True	True	True	True	True	True	True	True	True	True	3	2	4	3	3
Vaccine_145	2	Male	33	Asir	Rural	Chain	Staff Pharmacist	6-10 years	25-40 hours	Non-Saudi	Neither Agree Nor Disagree	Neither Agree Nor Disagree	Neither Agree Nor Disagree	Neither Agree Nor Disagree	Neither Agree Nor Disagree	Neither Agree Nor Disagree	Neither Agree Nor Disagree	Neither Agree Nor Disagree	Neither Agree Nor Disagree	Neither Agree Nor Disagree	Neither Agree Nor Disagree	Neither Agree Nor Disagree	Neither Agree Nor Disagree	Strongly Disagree	Disagree	Neither Agree Nor Disagree	Neither Agree Nor Disagree	Neither Agree Nor Disagree	I dont' know	False	True	True	True	True	True	True	True	True	True	True	True	True	True	True	4	4	4	4	4
Vaccine_146	4	Male	33	Jazan	Urban	Chain	Staff Pharmacist	>10 years	>40 hours	Non-Saudi	Strongly Disagree	Strongly Agree	Neither Agree Nor Disagree	Strongly Agree	Strongly Agree	Agree	Strongly Agree	Neither Agree Nor Disagree	Neither Agree Nor Disagree	Disagree	Neither Agree Nor Disagree	Neither Agree Nor Disagree	Agree	Strongly Agree	Strongly Agree	Strongly Agree	Agree	Neither Agree Nor Disagree	True	False	True	True	True	False	False	True	False	False	True	True	True	True	True	True	1	1	2	2	4
Vaccine_147	2	Male	30	Asir	Rural	Chain	Manager	1-5 years	>40 hours	Saudi	Disagree	Agree	Agree	Agree	Agree	Agree	Agree	Disagree	Disagree	Agree	Agree	Agree	Agree	Agree	Agree	Agree	Agree	Agree	False	False	True	I dont' know	I dont' know	I dont' know	I dont' know	I dont' know	I dont' know	I dont' know	I dont' know	I dont' know	I dont' know	I dont' know	I dont' know	I dont' know	3	3	3	3	3
Vaccine_148	2	Male	31	Jazan	Urban	Chain	Staff Pharmacist	6-10 years	>40 hours	Non-Saudi	Strongly Disagree	Agree	Strongly Agree	Agree	Strongly Agree	Agree	Strongly Agree	Strongly Disagree	Strongly Disagree	Strongly Agree	Strongly Agree	Strongly Agree	Strongly Agree	Strongly Agree	Strongly Agree	Strongly Agree	Strongly Agree	Strongly Agree	False	False	False	True	True	True	False	False	False	False	True	False	False	True	True	False	1	1	1	1	1
Vaccine_149	2	Male	32	Jazan	Rural	Chain	Staff Pharmacist	6-10 years	>40 hours	Non-Saudi	Strongly Disagree	Strongly Agree	Strongly Agree	Strongly Agree	Strongly Agree	Strongly Agree	Strongly Agree	Strongly Disagree	Strongly Disagree	Strongly Agree	Strongly Agree	Strongly Agree	Strongly Agree	Strongly Agree	Strongly Agree	Strongly Agree	Strongly Agree	Strongly Agree	True	True	False	True	True	True	True	False	True	True	False	False	True	True	True	True	1	2	2	2	1
Vaccine_150	3	Male	25	Najran	Urban	Chain	Manager	>10 years	25-40 hours	Saudi	Strongly Disagree	Strongly Agree	Strongly Agree	Strongly Agree	Strongly Agree	Strongly Agree	Strongly Agree	Strongly Disagree	Strongly Disagree	Strongly Agree	Strongly Agree	Strongly Agree	Strongly Agree	Strongly Agree	Strongly Agree	Strongly Agree	Strongly Agree	Strongly Agree	I dont' know	I dont' know	I dont' know	I dont' know	I dont' know	I dont' know	I dont' know	I dont' know	I dont' know	I dont' know	I dont' know	I dont' know	I dont' know	I dont' know	I dont' know	I dont' know	4	4	4	4	4
Vaccine_151	5	Male	35	Asir	Rural	Chain	Staff Pharmacist	6-10 years	25-40 hours	Non-Saudi	Strongly Disagree	Agree	Strongly Agree	Agree	Strongly Agree	Agree	Strongly Agree	Strongly Disagree	Disagree	Strongly Agree	Strongly Agree	Strongly Agree	Strongly Agree	Strongly Agree	Strongly Agree	Strongly Agree	Strongly Agree	Strongly Agree	I dont' know	I dont' know	I dont' know	I dont' know	I dont' know	I dont' know	I dont' know	I dont' know	I dont' know	I dont' know	I dont' know	I dont' know	I dont' know	I dont' know	I dont' know	I dont' know	4	4	4	2	3
Vaccine_152	2	Male	29	Asir	Urban	Chain	Staff Pharmacist	6-10 years	>40 hours	Non-Saudi	Strongly Disagree	Strongly Agree	Strongly Agree	Agree	Strongly Agree	Strongly Agree	Strongly Agree	Disagree	Disagree	Strongly Agree	Agree	Strongly Agree	Agree	Strongly Agree	Strongly Agree	Strongly Agree	Strongly Agree	Agree	True	True	False	True	True	True	True	True	True	False	True	False	True	I dont' know	True	True	2	1	2	4	2
Vaccine_153	2	Male	30	Asir	Rural	Chain	Staff Pharmacist	6-10 years	>40 hours	Non-Saudi	Strongly Disagree	Strongly Agree	Agree	Agree	Agree	Disagree	Strongly Agree	Agree	Strongly Disagree	Agree	Agree	Agree	Agree	Strongly Agree	Agree	Strongly Agree	Strongly Agree	Disagree	False	False	True	True	True	I dont' know	True	I dont' know	False	True	True	True	False	True	I dont' know	I dont' know	1	2	2	1	4
Vaccine_154	3	Male	27	Asir	Rural	Chain	Staff Pharmacist	1-5 years	>40 hours	Saudi	Strongly Disagree	Strongly Disagree	Strongly Disagree	Strongly Disagree	Strongly Disagree	Disagree	Strongly Disagree	Agree	Agree	Disagree	Strongly Disagree	Disagree	Strongly Disagree	Strongly Disagree	Disagree	Disagree	Neither Agree Nor Disagree	Strongly Disagree	True	False	True	False	True	I dont' know	False	True	False	I dont' know	False	True	False	I dont' know	False	True	1	2	2	3	2
Vaccine_155	2	Male	28	Asir	Rural	Chain	Staff Pharmacist	1-5 years	>40 hours	Non-Saudi	Strongly Disagree	Strongly Agree	Agree	Disagree	Agree	Agree	Strongly Agree	Agree	Strongly Disagree	Strongly Agree	Strongly Agree	Strongly Agree	Strongly Agree	Strongly Agree	Strongly Agree	Strongly Agree	Strongly Agree	Strongly Agree	False	False	True	True	True	False	False	True	False	True	True	True	True	True	True	True	2	2	2	2	2
Vaccine_156	3	Male	30	Jazan	Urban	Chain	Staff Pharmacist	1-5 years	>40 hours	Saudi	Agree	Strongly Disagree	Agree	Neither Agree Nor Disagree	Neither Agree Nor Disagree	Neither Agree Nor Disagree	Agree	Strongly Agree	Disagree	Agree	Strongly Agree	Strongly Agree	Strongly Agree	Agree	Strongly Agree	Strongly Agree	Strongly Agree	Disagree	False	False	True	True	True	I dont' know	True	True	I dont' know	I dont' know	True	True	True	I dont' know	True	True	1	1	3	2	1
Vaccine_157	5	Male	30	Jazan	Urban	Chain	Staff Pharmacist	1-5 years	>40 hours	Non-Saudi	Strongly Disagree	Agree	Strongly Agree	Strongly Agree	Strongly Agree	Strongly Agree	Strongly Agree	Disagree	Disagree	Strongly Agree	Strongly Agree	Strongly Agree	Strongly Agree	Strongly Agree	Strongly Agree	Strongly Agree	Strongly Agree	Strongly Agree	True	True	I dont' know	True	True	I dont' know	True	True	True	I dont' know	I dont' know	I dont' know	I dont' know	I dont' know	I dont' know	I dont' know	4	4	4	4	4
Vaccine_158	3	Male	25	Jazan	Rural	Chain	Staff Pharmacist	Less than 1 year	>40 hours	Saudi	Disagree	Strongly Agree	Agree	Strongly Agree	Strongly Agree	Strongly Agree	Strongly Agree	Disagree	Neither Agree Nor Disagree	Strongly Agree	Strongly Agree	Neither Agree Nor Disagree	Disagree	Strongly Agree	Agree	Agree	Agree	Strongly Agree	False	False	True	True	True	I dont' know	True	True	I dont' know	True	True	True	True	True	True	True	2	1	2	3	2
Vaccine_159	2	Male	31	Jazan	Rural	Chain	Clinical Pharmacist	6-10 years	>40 hours	Non-Saudi	Strongly Disagree	Strongly Agree	Agree	Agree	Strongly Agree	Strongly Agree	Agree	Disagree	Neither Agree Nor Disagree	Neither Agree Nor Disagree	Agree	Strongly Agree	Neither Agree Nor Disagree	Strongly Agree	Agree	Agree	Strongly Agree	Agree	True	True	True	True	False	True	True	True	True	True	True	True	True	I dont' know	True	True	2	4	2	2	3
Vaccine_160	2	Male	32	Jazan	Urban	Chain	Staff Pharmacist	1-5 years	>40 hours	Non-Saudi	Neither Agree Nor Disagree	Agree	Agree	Neither Agree Nor Disagree	Neither Agree Nor Disagree	Neither Agree Nor Disagree	Agree	Disagree	Strongly Disagree	Strongly Agree	Strongly Agree	Strongly Agree	Strongly Agree	Agree	Strongly Agree	Strongly Agree	Agree	Strongly Agree	True	True	True	True	I dont' know	I dont' know	True	True	True	True	I dont' know	False	True	I dont' know	False	I dont' know	1	2	2	1	4
Vaccine_161	3	Male	32	Eastern Provinve	Urban	Independently Owned Pharmacy	Staff Pharmacist	1-5 years	<10 hours	Non-Saudi	Neither Agree Nor Disagree	Disagree	Disagree	Disagree	Strongly Disagree	Disagree	Disagree	Agree	Agree	Disagree	Disagree	Agree	Agree	Agree	Agree	Neither Agree Nor Disagree	Neither Agree Nor Disagree	Neither Agree Nor Disagree	True	False	True	True	True	True	True	True	True	False	False	False	False	False	False	False	1	1	1	2	2
Vaccine_162	2	Male	30	Jazan	Urban	Chain	Staff Pharmacist	1-5 years	25-40 hours	Non-Saudi	Strongly Disagree	Strongly Agree	Strongly Agree	Agree	Agree	Strongly Agree	Strongly Agree	Strongly Disagree	Neither Agree Nor Disagree	Neither Agree Nor Disagree	Strongly Agree	Strongly Agree	Strongly Disagree	Strongly Agree	Agree	Disagree	Neither Agree Nor Disagree	Strongly Agree	True	False	True	False	True	True	False	True	True	True	True	True	True	True	True	True	4	1	1	2	2
Vaccine_163	2	Male	40	Jazan	Urban	Independently Owned Pharmacy	Staff Pharmacist	6-10 years	>40 hours	Non-Saudi	Strongly Disagree	Strongly Agree	Agree	Agree	Agree	Agree	Agree	Disagree	Disagree	Agree	Disagree	Agree	Disagree	Agree	Disagree	Disagree	Disagree	Neither Agree Nor Disagree	False	I dont' know	I dont' know	True	True	I dont' know	True	True	False	True	True	True	True	I dont' know	I dont' know	True	2	2	2	2	2
Vaccine_164	2	Male	41	Jazan	Rural	Chain	Staff Pharmacist	>10 years	>40 hours	Non-Saudi	Disagree	Strongly Agree	Strongly Agree	Agree	Agree	Strongly Agree	Strongly Agree	Disagree	Neither Agree Nor Disagree	Agree	Strongly Agree	Strongly Agree	Disagree	Strongly Agree	Agree	Agree	Strongly Agree	Agree	False	False	True	I dont' know	True	I dont' know	False	True	True	False	True	True	False	False	True	True	1	2	1	2	3
Vaccine_165	3	Female	34	Jazan	Urban	Chain	Staff Pharmacist	1-5 years	>40 hours	Saudi	Strongly Agree	Disagree	Strongly Disagree	Disagree	Strongly Disagree	Disagree	Disagree	Neither Agree Nor Disagree	Strongly Agree	Disagree	Disagree	Neither Agree Nor Disagree	Disagree	Disagree	Disagree	Strongly Disagree	Strongly Disagree	Strongly Disagree	True	False	False	True	True	True	False	False	False	True	True	True	False	False	False	False	2	1	1	2	2
Vaccine_166	3	Male	27	Jazan	Urban	Chain	Staff Pharmacist	1-5 years	>40 hours	Saudi	Strongly Disagree	Neither Agree Nor Disagree	Neither Agree Nor Disagree	Neither Agree Nor Disagree	Disagree	Strongly Disagree	Disagree	Agree	Agree	Strongly Agree	Strongly Disagree	Strongly Agree	Strongly Agree	Neither Agree Nor Disagree	Neither Agree Nor Disagree	Strongly Disagree	Strongly Disagree	Strongly Agree	True	False	True	True	True	False	I dont' know	I dont' know	False	True	True	False	True	True	True	True	1	3	2	1	1
Vaccine_167	2	Male	36	Jazan	Rural	Chain	Staff Pharmacist	>10 years	>40 hours	Non-Saudi	Strongly Agree	Neither Agree Nor Disagree	Strongly Disagree	Strongly Disagree	Strongly Disagree	Strongly Disagree	Strongly Disagree	Disagree	Disagree	Neither Agree Nor Disagree	Agree	Strongly Disagree	Strongly Disagree	Strongly Disagree	Disagree	Strongly Disagree	Strongly Disagree	Strongly Disagree	I dont' know	True	I dont' know	True	False	True	True	True	True	True	True	True	True	True	True	False	1	1	1	1	2
Vaccine_168	2	Male	35	Jazan	Urban	Independently Owned Pharmacy	Staff Pharmacist	6-10 years	25-40 hours	Non-Saudi	Strongly Disagree	Strongly Agree	Strongly Agree	Agree	Agree	Agree	Agree	Strongly Disagree	Agree	Strongly Agree	Strongly Agree	Strongly Agree	Disagree	Agree	Agree	Agree	Strongly Agree	Agree	True	True	False	True	True	False	True	True	True	True	True	True	True	True	True	True	1	2	2	1	4
Vaccine_169	2	Male	37	Jazan	Urban	Chain	Staff Pharmacist	6-10 years	>40 hours	Non-Saudi	Disagree	Agree	Agree	Agree	Agree	Agree	Agree	Disagree	Disagree	Agree	Agree	Agree	Agree	Agree	Agree	Agree	Agree	Agree	True	True	True	True	True	True	True	True	True	True	True	True	True	True	True	True	2	2	2	2	2
Vaccine_170	2	Male	26	Jazan	Rural	Chain	Staff Pharmacist	>10 years	>40 hours	Saudi	Strongly Disagree	Neither Agree Nor Disagree	Neither Agree Nor Disagree	Strongly Agree	Agree	Neither Agree Nor Disagree	Strongly Agree	Agree	Strongly Disagree	Strongly Agree	Disagree	Strongly Agree	Strongly Agree	Neither Agree Nor Disagree	Agree	Disagree	Strongly Agree	Strongly Agree	True	True	True	True	False	False	False	I dont' know	I dont' know	True	True	True	True	True	True	True	1	1	1	1	1
Vaccine_171	2	Male	35	Madinah	Urban	Chain	Staff Pharmacist	>10 years	>40 hours	Non-Saudi	Strongly Disagree	Agree	Strongly Agree	Agree	Agree	Disagree	Agree	Neither Agree Nor Disagree	Disagree	Strongly Agree	Agree	Strongly Agree	Agree	Strongly Agree	Agree	Agree	Strongly Agree	Neither Agree Nor Disagree	True	True	False	True	False	I dont' know	True	True	True	True	True	True	True	I dont' know	I dont' know	True	2	2	2	2	2
Vaccine_172	2	Male	29	Madinah	Urban	Chain	Staff Pharmacist	1-5 years	>40 hours	Non-Saudi	Strongly Disagree	Strongly Agree	Agree	Strongly Agree	Strongly Agree	Strongly Agree	Strongly Agree	Strongly Disagree	Disagree	Strongly Agree	Strongly Agree	Strongly Agree	Agree	Strongly Agree	Agree	Agree	Strongly Agree	Strongly Disagree	True	True	False	True	True	False	I dont' know	False	True	True	True	True	True	True	True	True	1	3	3	3	2
Vaccine_173	2	Male	31	Madinah	Urban	Chain	Clinical Pharmacist	6-10 years	>40 hours	Non-Saudi	Strongly Disagree	Strongly Agree	Strongly Agree	Strongly Agree	Strongly Agree	Strongly Agree	Strongly Agree	Strongly Disagree	Strongly Disagree	Strongly Agree	Strongly Agree	Strongly Agree	Agree	Agree	Strongly Agree	Strongly Agree	Strongly Agree	Strongly Agree	True	True	False	False	True	I dont' know	False	True	True	True	True	True	True	True	True	True	4	1	1	1	1
Vaccine_174	2	Male	30	Madinah	Urban	Chain	Staff Pharmacist	6-10 years	>40 hours	Non-Saudi	Strongly Agree	Strongly Disagree	Strongly Agree	Strongly Disagree	Strongly Disagree	Strongly Disagree	Agree	Disagree	Neither Agree Nor Disagree	Agree	Strongly Disagree	Agree	Disagree	Agree	Agree	Agree	Neither Agree Nor Disagree	Agree	True	True	True	True	True	True	True	True	True	True	True	True	True	True	True	True	2	3	3	4	2
Vaccine_175	2	Male	36	Madinah	Urban	Chain	Staff Pharmacist	>10 years	25-40 hours	Non-Saudi	Strongly Disagree	Strongly Disagree	Strongly Disagree	Strongly Disagree	Strongly Disagree	Strongly Disagree	Strongly Disagree	Strongly Agree	Strongly Agree	Strongly Disagree	Strongly Disagree	Strongly Disagree	Strongly Disagree	Strongly Agree	Strongly Disagree	Strongly Disagree	Strongly Disagree	Strongly Disagree	False	True	False	True	False	True	True	True	True	True	False	True	True	True	True	True	1	1	1	1	1
Vaccine_176	2	Male	27	Madinah	Urban	Chain	Staff Pharmacist	1-5 years	<10 hours	Non-Saudi	Strongly Agree	Strongly Disagree	Strongly Disagree	Strongly Disagree	Agree	Strongly Disagree	Strongly Disagree	Strongly Agree	Strongly Agree	Strongly Disagree	Strongly Disagree	Strongly Disagree	Strongly Disagree	Strongly Disagree	Strongly Disagree	Strongly Disagree	Strongly Disagree	Strongly Disagree	True	True	False	True	True	I dont' know	True	True	True	True	True	True	True	True	True	True	1	2	2	2	2
Vaccine_177	2	Female	25	Qasim	Urban	Independently Owned Pharmacy	Staff Pharmacist	Less than 1 year	>40 hours	Saudi	Disagree	Strongly Agree	Disagree	Strongly Agree	Strongly Agree	Strongly Agree	Strongly Agree	Agree	Strongly Disagree	Strongly Disagree	Agree	Agree	Agree	Strongly Agree	Strongly Agree	Strongly Agree	Strongly Agree	Strongly Disagree	False	False	True	True	True	True	True	True	False	False	True	True	True	I dont' know	I dont' know	I dont' know	3	3	1	1	3
Vaccine_178	3	Female	30	Riyadh	Urban	Chain	Staff Pharmacist	Less than 1 year	<10 hours	Saudi	Strongly Agree	Strongly Disagree	Strongly Disagree	Strongly Disagree	Strongly Disagree	Strongly Disagree	Strongly Disagree	Strongly Agree	Neither Agree Nor Disagree	Neither Agree Nor Disagree	Neither Agree Nor Disagree	Strongly Disagree	Strongly Disagree	Strongly Disagree	Strongly Disagree	Strongly Disagree	Strongly Disagree	Strongly Disagree	True	True	I dont' know	True	False	True	True	False	True	True	False	I dont' know	True	True	False	True	1	2	2	1	1
Vaccine_179	2	Female	26	Makkah	Urban	Chain	Staff Pharmacist	Less than 1 year	<10 hours	Saudi	Strongly Agree	Strongly Disagree	Disagree	Strongly Disagree	Strongly Disagree	Strongly Disagree	Strongly Disagree	Strongly Agree	Strongly Agree	Strongly Disagree	Strongly Disagree	Disagree	Strongly Disagree	Disagree	Disagree	Agree	Agree	Agree	True	True	True	True	True	False	I dont' know	True	I dont' know	I dont' know	True	True	True	True	True	True	2	2	3	2	3
Vaccine_180	2	Female	27	Makkah	Urban	Chain	Staff Pharmacist	1-5 years	<10 hours	Saudi	Strongly Disagree	Strongly Agree	Strongly Agree	Strongly Agree	Strongly Agree	Strongly Agree	Strongly Agree	Disagree	Disagree	Strongly Agree	Strongly Agree	Strongly Agree	Strongly Agree	Strongly Agree	Strongly Agree	Strongly Agree	Strongly Agree	Agree	I dont' know	I dont' know	True	True	True	I dont' know	True	I dont' know	I dont' know	I dont' know	True	True	True	I dont' know	True	False	3	2	1	3	2
Vaccine_181	1	Male	29	Madinah	Urban	Chain	Staff Pharmacist	1-5 years	<10 hours	Non-Saudi	Strongly Disagree	Agree	Agree	Agree	Strongly Disagree	Disagree	Strongly Disagree	Agree	Strongly Disagree	Strongly Agree	Strongly Agree	Agree	Agree	Strongly Agree	Agree	Agree	Strongly Agree	Disagree	True	True	True	True	True	I dont' know	True	True	True	True	True	True	True	False	True	True	1	1	2	3	2
Vaccine_182	3	Female	25	Qasim	Rural	Chain	Clinical Pharmacist	1-5 years	>40 hours	Saudi	Neither Agree Nor Disagree	Neither Agree Nor Disagree	Neither Agree Nor Disagree	Strongly Agree	Agree	Agree	Strongly Agree	Strongly Disagree	Strongly Disagree	Strongly Agree	Agree	Neither Agree Nor Disagree	Agree	Neither Agree Nor Disagree	Agree	Agree	Agree	Neither Agree Nor Disagree	True	True	False	I dont' know	I dont' know	I dont' know	I dont' know	I dont' know	I dont' know	False	True	True	True	True	I dont' know	True	2	2	3	3	3
Vaccine_183	2	Female	27	Riyadh	Urban	Chain	Staff Pharmacist	1-5 years	25-40 hours	Saudi	Strongly Disagree	Agree	Neither Agree Nor Disagree	Neither Agree Nor Disagree	Neither Agree Nor Disagree	Disagree	Agree	Agree	Agree	Neither Agree Nor Disagree	Agree	Agree	Agree	Neither Agree Nor Disagree	Agree	Agree	Agree	Disagree	False	False	I dont' know	True	True	I dont' know	I dont' know	True	I dont' know	I dont' know	True	I dont' know	True	True	True	I dont' know	2	2	3	2	2
Vaccine_184	2	Male	31	Riyadh	Urban	Chain	Staff Pharmacist	6-10 years	>40 hours	Non-Saudi	Strongly Disagree	Strongly Agree	Strongly Agree	Strongly Agree	Strongly Agree	Strongly Agree	Strongly Agree	Strongly Disagree	Strongly Disagree	Strongly Agree	Strongly Agree	Strongly Agree	Agree	Strongly Agree	Strongly Agree	Strongly Agree	Strongly Agree	Neither Agree Nor Disagree	True	True	True	I dont' know	True	I dont' know	False	True	True	True	True	I dont' know	True	True	True	True	1	3	4	1	1
Vaccine_185	1	Male	31	Makkah	Urban	Chain	Staff Pharmacist	1-5 years	>40 hours	Saudi	Agree	Disagree	Strongly Disagree	Strongly Disagree	Strongly Disagree	Neither Agree Nor Disagree	Disagree	Strongly Agree	Disagree	Disagree	Agree	Disagree	Agree	Disagree	Neither Agree Nor Disagree	Strongly Disagree	Strongly Disagree	Strongly Disagree	False	True	False	True	I dont' know	True	I dont' know	I dont' know	I dont' know	I dont' know	True	False	False	True	I dont' know	I dont' know	3	2	1	4	2
Vaccine_186	3	Female	31	Makkah	Rural	Chain	Staff Pharmacist	6-10 years	>40 hours	Saudi	Strongly Agree	Strongly Disagree	Strongly Disagree	Strongly Disagree	Strongly Disagree	Disagree	Strongly Disagree	Agree	Strongly Agree	Disagree	Strongly Disagree	Disagree	Disagree	Strongly Disagree	Disagree	Disagree	Disagree	Strongly Disagree	True	True	True	True	True	True	True	True	True	True	True	True	True	True	True	True	1	2	2	2	1
Vaccine_187	2	Male	30	Qasim	Urban	Chain	Staff Pharmacist	1-5 years	>40 hours	Non-Saudi	Strongly Disagree	Strongly Agree	Agree	Strongly Agree	Agree	Agree	Strongly Agree	Strongly Disagree	Strongly Disagree	Strongly Agree	Strongly Agree	Strongly Agree	Strongly Agree	Strongly Agree	Strongly Agree	Strongly Agree	Strongly Agree	Agree	I dont' know	False	I dont' know	False	True	True	I dont' know	True	I dont' know	True	True	True	True	True	True	True	2	1	1	1	2
Vaccine_188	3	Male	39	Qasim	Urban	Chain	Staff Pharmacist	>10 years	>40 hours	Non-Saudi	Strongly Disagree	Strongly Agree	Strongly Agree	Disagree	Agree	Disagree	Strongly Agree	Strongly Disagree	Strongly Disagree	Strongly Agree	Strongly Agree	Strongly Agree	Agree	Strongly Agree	Strongly Agree	Strongly Agree	Strongly Agree	Agree	True	False	False	True	True	True	False	True	True	True	False	True	True	False	I dont' know	True	1	1	1	1	1
Vaccine_189	2	Female	30	Qasim	Rural	Chain	Clinical Pharmacist	1-5 years	>40 hours	Saudi	Disagree	Agree	Agree	Agree	Agree	Agree	Strongly Agree	Neither Agree Nor Disagree	Disagree	Disagree	Strongly Disagree	Agree	Neither Agree Nor Disagree	Agree	Strongly Agree	Strongly Agree	Agree	Agree	True	False	True	True	True	I dont' know	False	I dont' know	True	True	True	True	True	True	True	True	1	2	4	2	2
Vaccine_190	2	Male	41	Eastern Provinve	Urban	Chain	Staff Pharmacist	>10 years	>40 hours	Non-Saudi	Agree	Agree	Agree	Strongly Agree	Neither Agree Nor Disagree	Strongly Agree	Agree	Strongly Disagree	Neither Agree Nor Disagree	Strongly Agree	Strongly Agree	Strongly Agree	Agree	Strongly Agree	Strongly Agree	Strongly Agree	Strongly Agree	Disagree	False	False	False	True	False	False	True	True	True	False	True	True	True	False	True	True	4	2	2	4	2
Vaccine_191	2	Male	30	Eastern Provinve	Urban	Chain	Staff Pharmacist	6-10 years	<10 hours	Non-Saudi	Strongly Disagree	Strongly Agree	Strongly Agree	Strongly Agree	Strongly Agree	Strongly Agree	Strongly Agree	Strongly Disagree	Strongly Disagree	Strongly Agree	Strongly Agree	Strongly Agree	Strongly Agree	Strongly Agree	Strongly Agree	Strongly Agree	Strongly Agree	Strongly Agree	True	False	True	True	True	True	False	True	False	True	I dont' know	I dont' know	True	True	True	True	2	2	1	1	1
Vaccine_192	2	Female	29	Eastern Provinve	Urban	Chain	Staff Pharmacist	1-5 years	>40 hours	Saudi	Strongly Disagree	Neither Agree Nor Disagree	Strongly Disagree	Disagree	Disagree	Strongly Disagree	Strongly Agree	Strongly Agree	Strongly Agree	Neither Agree Nor Disagree	Strongly Agree	Agree	Neither Agree Nor Disagree	Disagree	Agree	Agree	Agree	Disagree	False	I dont' know	True	True	True	I dont' know	True	True	I dont' know	True	True	True	True	False	I dont' know	True	2	1	2	1	1
Vaccine_193	3	Male	28	Eastern Provinve	Urban	Chain	Staff Pharmacist	Less than 1 year	>40 hours	Saudi	Agree	Neither Agree Nor Disagree	Neither Agree Nor Disagree	Strongly Agree	Strongly Agree	Agree	Strongly Agree	Strongly Disagree	Disagree	Strongly Agree	Strongly Agree	Strongly Agree	Agree	Strongly Agree	Strongly Agree	Strongly Agree	Strongly Agree	Strongly Agree	True	I dont' know	True	I dont' know	True	False	False	I dont' know	I dont' know	True	True	True	True	I dont' know	I dont' know	True	4	3	4	1	2
Vaccine_194	2	Male	32	Makkah	Urban	Chain	Staff Pharmacist	1-5 years	>40 hours	Non-Saudi	Neither Agree Nor Disagree	Agree	Agree	Neither Agree Nor Disagree	Neither Agree Nor Disagree	Neither Agree Nor Disagree	Neither Agree Nor Disagree	Disagree	Neither Agree Nor Disagree	Neither Agree Nor Disagree	Agree	Agree	Agree	Agree	Agree	Agree	Neither Agree Nor Disagree	Neither Agree Nor Disagree	True	True	False	I dont' know	True	I dont' know	True	True	True	True	True	I dont' know	True	True	True	I dont' know	2	2	4	2	4
Vaccine_195	2	Male	31	Makkah	Urban	Chain	Manager	6-10 years	>40 hours	Non-Saudi	Disagree	Neither Agree Nor Disagree	Agree	Neither Agree Nor Disagree	Neither Agree Nor Disagree	Agree	Agree	Neither Agree Nor Disagree	Disagree	Strongly Agree	Strongly Agree	Agree	Neither Agree Nor Disagree	Agree	Strongly Agree	Agree	Neither Agree Nor Disagree	Strongly Agree	True	False	False	True	True	False	False	True	True	True	True	True	True	False	True	True	2	2	3	1	1
Vaccine_196	2	Male	30	Qasim	Urban	Chain	Staff Pharmacist	1-5 years	>40 hours	Non-Saudi	Disagree	Strongly Agree	Strongly Agree	Strongly Agree	Strongly Agree	Strongly Agree	Strongly Agree	Strongly Disagree	Disagree	Strongly Agree	Strongly Agree	Agree	Neither Agree Nor Disagree	Strongly Agree	Strongly Agree	Strongly Agree	Strongly Agree	Strongly Agree	False	False	True	True	False	True	True	True	False	True	True	True	True	True	True	True	1	1	1	1	1
Vaccine_197	2	Male	34	Qasim	Urban	Chain	Manager	>10 years	>40 hours	Non-Saudi	Neither Agree Nor Disagree	Neither Agree Nor Disagree	Agree	Neither Agree Nor Disagree	Agree	Strongly Agree	Agree	Strongly Disagree	Agree	Disagree	Disagree	Neither Agree Nor Disagree	Neither Agree Nor Disagree	Strongly Agree	Strongly Agree	Strongly Agree	Strongly Agree	Strongly Disagree	False	False	True	False	False	I dont' know	I dont' know	True	I dont' know	I dont' know	True	True	True	I dont' know	I dont' know	I dont' know	2	1	1	1	4
Vaccine_198	2	Male	27	Qasim	Urban	Chain	Staff Pharmacist	1-5 years	>40 hours	Non-Saudi	Disagree	Strongly Agree	Strongly Agree	Strongly Agree	Strongly Agree	Strongly Agree	Strongly Agree	Strongly Disagree	Strongly Disagree	Strongly Agree	Strongly Agree	Strongly Agree	Strongly Agree	Strongly Agree	Strongly Agree	Strongly Agree	Strongly Agree	Strongly Agree	True	I dont' know	True	I dont' know	I dont' know	I dont' know	False	True	I dont' know	True	True	True	True	I dont' know	I dont' know	True	2	4	4	4	4
Vaccine_199	2	Female	23	Riyadh	Rural	Independently Owned Pharmacy	Manager	1-5 years	<10 hours	Non-Saudi	Strongly Agree	Neither Agree Nor Disagree	Neither Agree Nor Disagree	Disagree	Strongly Disagree	Disagree	Neither Agree Nor Disagree	Agree	Disagree	Agree	Disagree	Disagree	Agree	Agree	Agree	Agree	Agree	Disagree	I dont' know	False	False	True	True	True	True	True	False	False	I dont' know	I dont' know	False	False	False	False	4	4	2	3	2
Vaccine_200	2	Male	35	Qasim	Urban	Independently Owned Pharmacy	Staff Pharmacist	6-10 years	11-24 hours	Non-Saudi	Neither Agree Nor Disagree	Agree	Agree	Strongly Agree	Strongly Agree	Strongly Agree	Strongly Agree	Strongly Disagree	Disagree	Strongly Agree	Strongly Agree	Strongly Agree	Neither Agree Nor Disagree	Agree	Agree	Agree	Neither Agree Nor Disagree	Agree	True	False	True	False	True	True	False	True	False	True	True	True	True	False	False	True	1	1	1	1	2
Vaccine_201	2	Male	33	Makkah	Urban	Chain	Manager	6-10 years	>40 hours	Non-Saudi	Disagree	Agree	Agree	Agree	Agree	Agree	Strongly Agree	Disagree	Neither Agree Nor Disagree	Strongly Agree	Agree	Agree	Neither Agree Nor Disagree	Agree	Agree	Agree	Strongly Agree	Agree	False	False	True	False	False	I dont' know	True	I dont' know	I dont' know	True	True	False	False	I dont' know	I dont' know	I dont' know	2	2	4	3	4
Vaccine_202	3	Male	26	Makkah	Urban	Independently Owned Pharmacy	Staff Pharmacist	1-5 years	<10 hours	Saudi	Agree	Disagree	Strongly Disagree	Strongly Disagree	Strongly Disagree	Strongly Disagree	Disagree	Agree	Strongly Agree	Disagree	Strongly Disagree	Strongly Disagree	Strongly Disagree	Disagree	Disagree	Disagree	Disagree	Disagree	True	True	True	I dont' know	True	I dont' know	I dont' know	False	False	False	I dont' know	I dont' know	I dont' know	True	I dont' know	True	2	2	2	2	2
Vaccine_203	3	Male	26	Makkah	Urban	Chain	Staff Pharmacist	1-5 years	>40 hours	Saudi	Strongly Disagree	Agree	Strongly Agree	Strongly Agree	Strongly Agree	Strongly Agree	Strongly Agree	Strongly Disagree	Strongly Agree	Strongly Agree	Strongly Agree	Strongly Agree	Strongly Agree	Strongly Agree	Strongly Agree	Strongly Agree	Strongly Agree	Strongly Agree	False	True	True	False	True	False	False	True	False	False	True	True	True	True	True	True	2	1	1	1	1
Vaccine_204	3	Female	22	Jawf	Rural	Independently Owned Pharmacy	Clinical Pharmacist	Less than 1 year	<10 hours	Saudi	Strongly Agree	Disagree	Strongly Disagree	Disagree	Strongly Agree	Strongly Agree	Strongly Disagree	Strongly Disagree	Neither Agree Nor Disagree	Disagree	Strongly Agree	Strongly Agree	Strongly Agree	Strongly Agree	Strongly Agree	Agree	Disagree	Neither Agree Nor Disagree	True	True	I dont' know	True	True	I dont' know	True	False	I dont' know	True	I dont' know	False	True	True	True	I dont' know	3	3	3	3	1
Vaccine_205	3	Male	30	Qasim	Urban	Independently Owned Pharmacy	Staff Pharmacist	>10 years	>40 hours	Non-Saudi	Agree	Strongly Agree	Strongly Agree	Strongly Agree	Strongly Agree	Strongly Agree	Agree	Strongly Agree	Disagree	Neither Agree Nor Disagree	Agree	Neither Agree Nor Disagree	Neither Agree Nor Disagree	Strongly Agree	Strongly Agree	Strongly Agree	Strongly Agree	Strongly Agree	False	I dont' know	True	True	True	True	True	True	I dont' know	True	True	True	True	True	True	True	1	4	2	4	4
Vaccine_206	3	Female	23	Riyadh	Urban	Independently Owned Pharmacy	Staff Pharmacist	Less than 1 year	<10 hours	Saudi	Agree	Agree	Neither Agree Nor Disagree	Strongly Agree	Strongly Agree	Strongly Agree	Strongly Agree	Agree	Disagree	Disagree	Agree	Strongly Agree	Disagree	Strongly Agree	Agree	Agree	Strongly Agree	Strongly Disagree	False	False	True	True	True	I dont' know	True	True	False	True	True	True	True	True	True	True	2	3	2	1	1
Vaccine_207	2	Male	34	Eastern Provinve	Urban	Chain	Staff Pharmacist	>10 years	>40 hours	Non-Saudi	Disagree	Strongly Agree	Strongly Agree	Agree	Agree	Agree	Strongly Agree	Strongly Disagree	Disagree	Strongly Agree	Strongly Agree	Strongly Agree	Agree	Strongly Agree	Strongly Agree	Strongly Agree	Strongly Agree	Agree	False	I dont' know	False	True	True	False	I dont' know	True	True	True	True	True	True	True	True	True	2	2	2	3	3
Vaccine_208	2	Male	35	Eastern Provinve	Urban	Chain	Staff Pharmacist	6-10 years	>40 hours	Non-Saudi	Disagree	Neither Agree Nor Disagree	Neither Agree Nor Disagree	Neither Agree Nor Disagree	Strongly Agree	Strongly Agree	Agree	Neither Agree Nor Disagree	Neither Agree Nor Disagree	Strongly Agree	Neither Agree Nor Disagree	Neither Agree Nor Disagree	Disagree	Strongly Agree	Strongly Agree	Strongly Agree	Strongly Disagree	Neither Agree Nor Disagree	True	True	False	I dont' know	I dont' know	I dont' know	I dont' know	I dont' know	I dont' know	I dont' know	I dont' know	I dont' know	I dont' know	I dont' know	I dont' know	I dont' know	2	2	3	4	4
Vaccine_209	2	Male	33	Eastern Provinve	Rural	Chain	Staff Pharmacist	6-10 years	<10 hours	Non-Saudi	Strongly Disagree	Strongly Agree	Agree	Disagree	Strongly Agree	Strongly Agree	Strongly Agree	Strongly Disagree	Disagree	Strongly Agree	Agree	Strongly Agree	Disagree	Strongly Agree	Agree	Strongly Agree	Strongly Agree	Strongly Agree	False	True	False	True	True	True	True	True	True	True	True	True	True	True	True	True	1	1	2	2	1
Vaccine_210	2	Male	28	Madinah	Urban	Chain	Staff Pharmacist	6-10 years	>40 hours	Non-Saudi	Neither Agree Nor Disagree	Agree	Neither Agree Nor Disagree	Agree	Neither Agree Nor Disagree	Strongly Agree	Agree	Strongly Agree	Neither Agree Nor Disagree	Strongly Agree	Neither Agree Nor Disagree	Strongly Agree	Disagree	Strongly Agree	Disagree	Disagree	Strongly Agree	Agree	False	False	False	True	True	True	True	True	True	True	True	False	True	True	True	True	2	2	2	3	1
Vaccine_211	2	Male	24	Makkah	Urban	Chain	Staff Pharmacist	1-5 years	>40 hours	Non-Saudi	Disagree	Agree	Strongly Disagree	Strongly Agree	Strongly Agree	Strongly Agree	Strongly Agree	Disagree	Strongly Disagree	Neither Agree Nor Disagree	Agree	Neither Agree Nor Disagree	Agree	Strongly Agree	Strongly Agree	Strongly Agree	Strongly Agree	Strongly Disagree	False	False	False	True	True	I dont' know	True	True	I dont' know	True	True	True	I dont' know	True	I dont' know	True	2	1	2	3	3
Vaccine_212	4	Male	37	Makkah	Urban	Chain	Staff Pharmacist	>10 years	25-40 hours	Non-Saudi	Strongly Disagree	Strongly Agree	Strongly Agree	Agree	Agree	Strongly Agree	Strongly Agree	Strongly Disagree	Disagree	Strongly Agree	Strongly Agree	Strongly Agree	Strongly Agree	Strongly Agree	Strongly Agree	Strongly Agree	Agree	Neither Agree Nor Disagree	True	True	True	False	True	True	True	False	True	True	True	True	True	True	False	True	1	2	3	1	1
Vaccine_213	2	Female	28	Makkah	Urban	Chain	Staff Pharmacist	1-5 years	25-40 hours	Saudi	Strongly Disagree	Strongly Agree	Strongly Agree	Strongly Agree	Strongly Agree	Strongly Agree	Strongly Agree	Strongly Disagree	Strongly Disagree	Strongly Agree	Strongly Agree	Strongly Agree	Strongly Agree	Strongly Agree	Strongly Agree	Strongly Agree	Strongly Agree	Strongly Disagree	I dont' know	True	I dont' know	I dont' know	I dont' know	I dont' know	True	True	I dont' know	I dont' know	True	True	I dont' know	I dont' know	I dont' know	I dont' know	2	2	2	2	2
Vaccine_214	3	Male	25	Makkah	Urban	Chain	Staff Pharmacist	Less than 1 year	>40 hours	Saudi	Strongly Agree	Strongly Agree	Strongly Agree	Strongly Agree	Strongly Agree	Strongly Agree	Strongly Agree	Strongly Disagree	Strongly Disagree	Strongly Agree	Agree	Strongly Agree	Neither Agree Nor Disagree	Strongly Agree	Strongly Agree	Strongly Agree	Strongly Agree	Strongly Disagree	False	False	I dont' know	I dont' know	False	False	I dont' know	True	I dont' know	I dont' know	True	True	True	I dont' know	I dont' know	True	1	1	1	2	2
Vaccine_215	2	Male	30	Riyadh	Urban	Chain	Staff Pharmacist	1-5 years	>40 hours	Saudi	Agree	Strongly Agree	Disagree	Agree	Strongly Disagree	Neither Agree Nor Disagree	Agree	Strongly Disagree	Neither Agree Nor Disagree	Strongly Agree	Strongly Agree	Disagree	Strongly Agree	Strongly Agree	Agree	Strongly Agree	Neither Agree Nor Disagree	Strongly Agree	I dont' know	False	True	False	True	True	False	True	True	True	False	True	True	True	True	I dont' know	3	2	1	2	4
Vaccine_216	2	Male	37	Madinah	Urban	Chain	Staff Pharmacist	>10 years	<10 hours	Non-Saudi	Neither Agree Nor Disagree	Neither Agree Nor Disagree	Neither Agree Nor Disagree	Neither Agree Nor Disagree	Neither Agree Nor Disagree	Neither Agree Nor Disagree	Neither Agree Nor Disagree	Neither Agree Nor Disagree	Neither Agree Nor Disagree	Neither Agree Nor Disagree	Neither Agree Nor Disagree	Disagree	Neither Agree Nor Disagree	Disagree	Neither Agree Nor Disagree	Neither Agree Nor Disagree	Neither Agree Nor Disagree	Neither Agree Nor Disagree	True	True	False	False	False	False	I dont' know	I dont' know	True	True	True	True	True	True	True	True	2	2	1	2	2
Vaccine_217	3	Male	44	Madinah	Urban	Chain	Staff Pharmacist	>10 years	>40 hours	Non-Saudi	Strongly Disagree	Strongly Agree	Strongly Agree	Neither Agree Nor Disagree	Agree	Neither Agree Nor Disagree	Strongly Agree	Neither Agree Nor Disagree	Disagree	Neither Agree Nor Disagree	Agree	Agree	Agree	Agree	Neither Agree Nor Disagree	Neither Agree Nor Disagree	Strongly Agree	Disagree	True	I dont' know	I dont' know	True	False	True	True	True	True	True	I dont' know	True	True	I dont' know	False	True	3	3	2	1	2
Vaccine_218	2	Male	28	Riyadh	Rural	Chain	Staff Pharmacist	1-5 years	25-40 hours	Saudi	Agree	Strongly Agree	Strongly Agree	Disagree	Strongly Agree	Neither Agree Nor Disagree	Strongly Agree	Strongly Disagree	Strongly Disagree	Agree	Neither Agree Nor Disagree	Agree	Agree	Strongly Agree	Strongly Agree	Strongly Agree	Strongly Agree	Strongly Agree	True	True	True	True	False	True	False	False	True	True	False	True	True	True	True	False	1	4	4	3	1
Vaccine_219	5	Male	33	Madinah	Urban	Chain	Staff Pharmacist	1-5 years	25-40 hours	Non-Saudi	Strongly Agree	Strongly Disagree	Strongly Disagree	Strongly Disagree	Strongly Disagree	Strongly Disagree	Strongly Disagree	Agree	Neither Agree Nor Disagree	Strongly Agree	Strongly Agree	Strongly Agree	Agree	Strongly Agree	Agree	Agree	Agree	Disagree	True	True	True	True	True	I dont' know	False	False	True	True	True	I dont' know	True	I dont' know	True	I dont' know	2	1	1	1	4
Vaccine_220	2	Male	38	Madinah	Urban	Chain	Staff Pharmacist	6-10 years	>40 hours	Non-Saudi	Strongly Disagree	Strongly Agree	Strongly Disagree	Strongly Agree	Strongly Agree	Disagree	Strongly Agree	Strongly Agree	Strongly Disagree	Disagree	Strongly Agree	Strongly Agree	Strongly Agree	Strongly Agree	Strongly Agree	Strongly Agree	Strongly Agree	Strongly Disagree	False	I dont' know	I dont' know	True	True	I dont' know	True	True	False	True	False	I dont' know	True	I dont' know	True	True	1	1	1	1	1
Vaccine_221	2	Male	29	Madinah	Urban	Chain	Staff Pharmacist	6-10 years	25-40 hours	Non-Saudi	Strongly Disagree	Strongly Agree	Strongly Agree	Agree	Strongly Agree	Agree	Strongly Agree	Disagree	Agree	Strongly Agree	Strongly Agree	Agree	Neither Agree Nor Disagree	Strongly Agree	Disagree	Disagree	Strongly Agree	Strongly Agree	False	False	True	True	True	I dont' know	False	True	True	True	True	True	True	True	False	True	1	1	2	1	2
Vaccine_222	2	Male	30	Madinah	Urban	Chain	Staff Pharmacist	6-10 years	>40 hours	Non-Saudi	Strongly Disagree	Strongly Agree	Strongly Agree	Strongly Agree	Agree	Agree	Strongly Agree	Strongly Disagree	Strongly Agree	Strongly Agree	Strongly Agree	Strongly Agree	Agree	Strongly Agree	Strongly Agree	Strongly Agree	Strongly Agree	Strongly Agree	True	False	True	True	True	True	True	True	True	True	True	True	True	True	True	True	1	3	1	1	1
Vaccine_223	2	Male	32	Madinah	Urban	Chain	Staff Pharmacist	>10 years	>40 hours	Non-Saudi	Neither Agree Nor Disagree	Agree	Agree	Strongly Agree	Strongly Agree	Strongly Agree	Strongly Agree	Strongly Disagree	Strongly Disagree	Disagree	Strongly Agree	Agree	Neither Agree Nor Disagree	Agree	Strongly Agree	Strongly Agree	Neither Agree Nor Disagree	Agree	False	False	False	True	True	I dont' know	I dont' know	True	I dont' know	True	True	True	True	True	True	True	4	2	4	4	1
Vaccine_224	3	Male	37	Qasim	Urban	Chain	Staff Pharmacist	>10 years	>40 hours	Non-Saudi	Agree	Strongly Agree	Strongly Agree	Strongly Agree	Strongly Agree	Strongly Agree	Strongly Agree	Strongly Agree	Strongly Disagree	Neither Agree Nor Disagree	Agree	Agree	Agree	Strongly Agree	Strongly Agree	Strongly Agree	Strongly Agree	Strongly Agree	False	I dont' know	True	True	True	True	True	True	I dont' know	I dont' know	True	True	True	True	True	True	1	2	1	2	3
Vaccine_225	3	Male	31	Makkah	Urban	Chain	Manager	6-10 years	>40 hours	Saudi	Disagree	Agree	Agree	Strongly Agree	Agree	Neither Agree Nor Disagree	Neither Agree Nor Disagree	Disagree	Neither Agree Nor Disagree	Agree	Agree	Agree	Neither Agree Nor Disagree	Neither Agree Nor Disagree	Neither Agree Nor Disagree	Neither Agree Nor Disagree	Neither Agree Nor Disagree	Agree	True	False	False	True	True	True	True	True	True	True	True	True	True	False	True	True	2	1	2	3	3
Vaccine_226	3	Female	30	Makkah	Urban	Chain	Staff Pharmacist	1-5 years	25-40 hours	Saudi	Strongly Disagree	Disagree	Neither Agree Nor Disagree	Agree	Strongly Disagree	Strongly Disagree	Strongly Disagree	Disagree	Disagree	Strongly Disagree	Strongly Disagree	Strongly Disagree	Disagree	Strongly Disagree	Strongly Agree	Strongly Disagree	Strongly Disagree	Strongly Disagree	True	True	False	True	False	I dont' know	True	True	True	I dont' know	False	I dont' know	I dont' know	I dont' know	I dont' know	I dont' know	1	2	2	2	2
Vaccine_227	2	Female	30	Makkah	Urban	Chain	Manager	1-5 years	>40 hours	Saudi	Strongly Disagree	Strongly Agree	Strongly Agree	Strongly Agree	Strongly Agree	Strongly Agree	Strongly Agree	Disagree	Neither Agree Nor Disagree	Strongly Agree	Strongly Agree	Strongly Agree	Strongly Agree	Strongly Agree	Strongly Agree	Strongly Agree	Disagree	Strongly Agree	True	False	I dont' know	I dont' know	True	True	True	True	I dont' know	True	True	True	True	True	I dont' know	True	1	1	1	2	3
Vaccine_228	2	Male	37	Makkah	Urban	Chain	Manager	>10 years	>40 hours	Non-Saudi	Neither Agree Nor Disagree	Agree	Agree	Strongly Agree	Strongly Agree	Strongly Agree	Strongly Agree	Neither Agree Nor Disagree	Disagree	Agree	Agree	Strongly Agree	Agree	Strongly Agree	Strongly Agree	Strongly Agree	Strongly Agree	Neither Agree Nor Disagree	True	False	True	I dont' know	True	I dont' know	False	True	False	True	True	I dont' know	I dont' know	I dont' know	I dont' know	True	2	2	4	4	2
Vaccine_229	2	Male	32	Eastern Provinve	Urban	Chain	Staff Pharmacist	6-10 years	>40 hours	Non-Saudi	Strongly Disagree	Strongly Agree	Disagree	Agree	Agree	Disagree	Strongly Agree	Strongly Disagree	Disagree	Agree	Strongly Agree	Strongly Agree	Strongly Agree	Strongly Agree	Agree	Agree	Agree	Strongly Disagree	True	True	False	True	True	False	True	True	True	True	True	True	True	True	True	True	1	1	2	1	1
Vaccine_230	3	Male	30	Jazan	Rural	Independently Owned Pharmacy	Staff Pharmacist	6-10 years	11-24 hours	Non-Saudi	Agree	Strongly Disagree	Strongly Disagree	Disagree	Neither Agree Nor Disagree	Neither Agree Nor Disagree	Agree	Neither Agree Nor Disagree	Agree	Disagree	Neither Agree Nor Disagree	Neither Agree Nor Disagree	Strongly Agree	Strongly Agree	Strongly Agree	Agree	Neither Agree Nor Disagree	Neither Agree Nor Disagree	I dont' know	I dont' know	I dont' know	I dont' know	False	False	I dont' know	I dont' know	False	False	False	False	I dont' know	I dont' know	I dont' know	I dont' know	4	2	1	1	1
Vaccine_231	2	Male	34	Eastern Provinve	Rural	Independently Owned Pharmacy	Staff Pharmacist	>10 years	<10 hours	Non-Saudi	Strongly Disagree	Strongly Agree	Strongly Agree	Agree	Agree	Strongly Agree	Strongly Agree	Strongly Disagree	Neither Agree Nor Disagree	Strongly Agree	Strongly Agree	Strongly Agree	Strongly Agree	Strongly Agree	Neither Agree Nor Disagree	Neither Agree Nor Disagree	Strongly Agree	Agree	True	True	False	True	True	I dont' know	False	I dont' know	False	I dont' know	False	True	False	True	False	True	2	2	2	2	3
Vaccine_232	4	Female	31	Makkah	Urban	Chain	Staff Pharmacist	1-5 years	25-40 hours	Saudi	Disagree	Agree	Disagree	Agree	Agree	Strongly Agree	Agree	Agree	Disagree	Strongly Agree	Neither Agree Nor Disagree	Strongly Agree	Agree	Strongly Agree	Strongly Agree	Strongly Agree	Strongly Agree	Disagree	I dont' know	I dont' know	I dont' know	True	True	I dont' know	False	True	I dont' know	I dont' know	True	True	True	True	I dont' know	True	1	2	4	4	2
Vaccine_233	3	Male	41	Qasim	Urban	Independently Owned Pharmacy	Manager	>10 years	>40 hours	Non-Saudi	Strongly Disagree	Strongly Agree	Strongly Agree	Strongly Agree	Strongly Agree	Strongly Agree	Strongly Agree	Strongly Disagree	Disagree	Strongly Disagree	Agree	Disagree	Strongly Disagree	Neither Agree Nor Disagree	Strongly Agree	Strongly Agree	Strongly Agree	Strongly Agree	True	False	True	True	True	I dont' know	I dont' know	True	I dont' know	I dont' know	True	True	True	True	I dont' know	True	1	1	1	2	2
Vaccine_234	3	Female	24	Tabuk	Urban	Chain	Staff Pharmacist	1-5 years	25-40 hours	Saudi	Neither Agree Nor Disagree	Strongly Agree	Agree	Agree	Agree	Agree	Agree	Neither Agree Nor Disagree	Strongly Disagree	Strongly Agree	Strongly Agree	Strongly Agree	Agree	Strongly Agree	Strongly Agree	Strongly Agree	Strongly Agree	Agree	False	False	True	True	True	I dont' know	False	I dont' know	True	I dont' know	True	True	True	I dont' know	I dont' know	True	1	1	1	1	1
Vaccine_235	3	Male	35	Tabuk	Urban	Chain	Staff Pharmacist	6-10 years	25-40 hours	Non-Saudi	Neither Agree Nor Disagree	Neither Agree Nor Disagree	Neither Agree Nor Disagree	Agree	Agree	Agree	Agree	Strongly Disagree	Neither Agree Nor Disagree	Strongly Agree	Strongly Agree	Strongly Agree	Strongly Agree	Strongly Agree	Agree	Agree	Agree	Agree	True	True	True	True	True	True	I dont' know	I dont' know	I dont' know	False	True	True	True	True	False	I dont' know	1	1	1	1	1
Vaccine_236	3	Female	25	Qasim	Urban	Chain	Staff Pharmacist	Less than 1 year	25-40 hours	Saudi	Strongly Disagree	Agree	Strongly Disagree	Agree	Agree	Agree	Strongly Agree	Strongly Disagree	Strongly Disagree	Strongly Agree	Strongly Agree	Strongly Agree	Strongly Agree	Strongly Agree	Neither Agree Nor Disagree	Agree	Strongly Agree	Strongly Disagree	True	I dont' know	I dont' know	True	I dont' know	I dont' know	I dont' know	True	True	True	True	True	True	True	True	True	2	4	4	4	4
Vaccine_237	3	Female	26	Asir	Urban	Chain	Clinical Pharmacist	Less than 1 year	11-24 hours	Saudi	Agree	Agree	Neither Agree Nor Disagree	Strongly Agree	Strongly Agree	Agree	Strongly Agree	Strongly Disagree	Strongly Disagree	Strongly Agree	Strongly Agree	Strongly Agree	Agree	Strongly Agree	Strongly Agree	Strongly Agree	Strongly Agree	Agree	True	False	I dont' know	True	True	False	True	True	I dont' know	True	True	True	True	True	I dont' know	True	1	2	1	1	1
Vaccine_238	2	Female	25	Riyadh	Rural	Chain	Staff Pharmacist	1-5 years	11-24 hours	Saudi	Agree	Neither Agree Nor Disagree	Neither Agree Nor Disagree	Neither Agree Nor Disagree	Disagree	Strongly Disagree	Disagree	Neither Agree Nor Disagree	Neither Agree Nor Disagree	Disagree	Neither Agree Nor Disagree	Neither Agree Nor Disagree	Neither Agree Nor Disagree	Agree	Neither Agree Nor Disagree	Neither Agree Nor Disagree	Disagree	Strongly Agree	True	False	I dont' know	False	True	True	True	True	True	True	True	True	True	True	True	True	3	3	3	3	2
Vaccine_239	2	Female	27	Makkah	Urban	Chain	Staff Pharmacist	1-5 years	>40 hours	Saudi	Disagree	Strongly Agree	Agree	Neither Agree Nor Disagree	Neither Agree Nor Disagree	Agree	Strongly Agree	Strongly Disagree	Disagree	Neither Agree Nor Disagree	Agree	Strongly Agree	Agree	Agree	Disagree	Disagree	Agree	Strongly Disagree	I dont' know	True	True	True	True	I dont' know	True	True	True	True	True	True	True	True	True	I dont' know	2	2	2	2	3
Vaccine_240	3	Female	23	Riyadh	Rural	Independently Owned Pharmacy	Clinical Pharmacist	1-5 years	<10 hours	Saudi	Disagree	Disagree	Strongly Disagree	Agree	Disagree	Neither Agree Nor Disagree	Agree	Disagree	Disagree	Strongly Agree	Agree	Agree	Agree	Agree	Neither Agree Nor Disagree	Agree	Neither Agree Nor Disagree	Agree	True	True	True	True	True	True	I dont' know	True	True	True	False	False	True	True	False	True	1	1	2	2	4
Vaccine_241	2	Female	26	Asir	Urban	Chain	Staff Pharmacist	Less than 1 year	25-40 hours	Saudi	Neither Agree Nor Disagree	Strongly Agree	Disagree	Agree	Agree	Strongly Agree	Agree	Agree	Strongly Disagree	Strongly Agree	Neither Agree Nor Disagree	Neither Agree Nor Disagree	Disagree	Agree	Agree	Agree	Agree	Neither Agree Nor Disagree	False	False	False	I dont' know	True	I dont' know	False	I dont' know	False	False	True	I dont' know	True	I dont' know	I dont' know	True	2	2	2	3	1
Vaccine_242	3	Male	34	Tabuk	Urban	Chain	Staff Pharmacist	1-5 years	11-24 hours	Saudi	Agree	Neither Agree Nor Disagree	Disagree	Neither Agree Nor Disagree	Agree	Agree	Strongly Agree	Agree	Disagree	Neither Agree Nor Disagree	Disagree	Neither Agree Nor Disagree	Neither Agree Nor Disagree	Agree	Strongly Agree	Strongly Agree	Agree	Agree	False	False	False	True	True	I dont' know	False	True	False	False	True	I dont' know	True	False	True	I dont' know	2	1	3	2	1
Vaccine_243	2	Male	35	Makkah	Urban	Chain	Staff Pharmacist	>10 years	<10 hours	Non-Saudi	Neither Agree Nor Disagree	Strongly Disagree	Strongly Disagree	Strongly Disagree	Strongly Disagree	Strongly Disagree	Strongly Disagree	Neither Agree Nor Disagree	Neither Agree Nor Disagree	Disagree	Disagree	Strongly Disagree	Disagree	Strongly Disagree	Strongly Disagree	Strongly Disagree	Disagree	Strongly Disagree	True	False	True	True	True	False	False	True	False	False	True	False	True	True	False	True	1	1	1	1	2
Vaccine_244	2	Female	30	Asir	Urban	Chain	Staff Pharmacist	1-5 years	25-40 hours	Saudi	Agree	Neither Agree Nor Disagree	Disagree	Neither Agree Nor Disagree	Strongly Disagree	Agree	Agree	Neither Agree Nor Disagree	Neither Agree Nor Disagree	Neither Agree Nor Disagree	Strongly Agree	Disagree	Disagree	Agree	Disagree	Disagree	Agree	Neither Agree Nor Disagree	False	False	False	True	True	False	False	I dont' know	False	I dont' know	True	I dont' know	I dont' know	False	True	I dont' know	2	3	3	1	3
Vaccine_245	3	Female	25	Makkah	Urban	Independently Owned Pharmacy	Clinical Pharmacist	1-5 years	<10 hours	Saudi	Strongly Agree	Strongly Disagree	Strongly Disagree	Disagree	Neither Agree Nor Disagree	Strongly Disagree	Disagree	Neither Agree Nor Disagree	Strongly Agree	Disagree	Disagree	Disagree	Neither Agree Nor Disagree	Disagree	Strongly Disagree	Disagree	Strongly Disagree	Disagree	True	True	False	True	False	True	True	True	False	True	False	I dont' know	True	False	False	True	1	2	1	3	4
Vaccine_246	1	Female	31	Makkah	Rural	Chain	Staff Pharmacist	6-10 years	<10 hours	Non-Saudi	Agree	Disagree	Strongly Disagree	Neither Agree Nor Disagree	Neither Agree Nor Disagree	Strongly Disagree	Neither Agree Nor Disagree	Neither Agree Nor Disagree	Neither Agree Nor Disagree	Neither Agree Nor Disagree	Neither Agree Nor Disagree	Neither Agree Nor Disagree	Neither Agree Nor Disagree	Neither Agree Nor Disagree	Neither Agree Nor Disagree	Neither Agree Nor Disagree	Neither Agree Nor Disagree	Neither Agree Nor Disagree	False	False	True	True	True	False	False	False	True	True	True	I dont' know	False	True	False	True	2	3	2	2	2
Vaccine_247	3	Female	25	Eastern Provinve	Urban	Chain	Staff Pharmacist	Less than 1 year	<10 hours	Saudi	Strongly Agree	Strongly Disagree	Strongly Disagree	Strongly Disagree	Strongly Disagree	Strongly Disagree	Strongly Disagree	Strongly Agree	Strongly Agree	Disagree	Disagree	Disagree	Neither Agree Nor Disagree	Disagree	Disagree	Disagree	Strongly Disagree	Disagree	True	True	False	True	False	True	True	False	False	True	False	False	True	True	False	True	1	1	2	2	2
Vaccine_248	3	Female	29	Northern Borders	Rural	Chain	Staff Pharmacist	1-5 years	<10 hours	Saudi	Neither Agree Nor Disagree	Strongly Agree	Agree	Strongly Agree	Neither Agree Nor Disagree	Neither Agree Nor Disagree	Agree	Disagree	Neither Agree Nor Disagree	Strongly Agree	Strongly Agree	Strongly Agree	Agree	Strongly Agree	Strongly Agree	Strongly Agree	Neither Agree Nor Disagree	Disagree	True	False	I dont' know	I dont' know	True	I dont' know	False	True	I dont' know	True	True	True	True	I dont' know	True	I dont' know	4	3	3	4	4
Vaccine_249	2	Male	35	Eastern Provinve	Urban	Independently Owned Pharmacy	Staff Pharmacist	>10 years	>40 hours	Non-Saudi	Disagree	Strongly Agree	Strongly Agree	Strongly Agree	Strongly Agree	Strongly Agree	Strongly Agree	Strongly Disagree	Strongly Disagree	Strongly Agree	Strongly Agree	Strongly Agree	Strongly Agree	Strongly Agree	Strongly Agree	Strongly Agree	Strongly Agree	Neither Agree Nor Disagree	True	False	True	True	True	I dont' know	I dont' know	True	False	True	True	True	True	True	True	True	2	2	2	2	2
Vaccine_250	2	Male	33	Eastern Provinve	Urban	Independently Owned Pharmacy	Manager	6-10 years	>40 hours	Non-Saudi	Disagree	Agree	Agree	Strongly Agree	Strongly Agree	Strongly Agree	Strongly Agree	Disagree	Neither Agree Nor Disagree	Strongly Agree	Strongly Agree	Strongly Agree	Strongly Agree	Strongly Agree	Agree	Agree	Neither Agree Nor Disagree	Strongly Agree	True	False	False	True	False	False	True	True	True	True	True	True	True	True	True	I dont' know	3	4	3	1	3
Vaccine_251	2	Male	30	Eastern Provinve	Urban	Chain	Staff Pharmacist	1-5 years	25-40 hours	Non-Saudi	Disagree	Agree	Agree	Neither Agree Nor Disagree	Agree	Agree	Agree	Strongly Disagree	Neither Agree Nor Disagree	Strongly Agree	Strongly Agree	Strongly Agree	Agree	Strongly Agree	Strongly Agree	Strongly Agree	Agree	Agree	True	False	True	True	False	True	False	True	True	False	True	False	True	True	False	False	2	3	3	2	2
Vaccine_252	2	Male	30	Eastern Provinve	Urban	Chain	Staff Pharmacist	6-10 years	>40 hours	Non-Saudi	Disagree	Strongly Agree	Strongly Agree	Agree	Neither Agree Nor Disagree	Disagree	Strongly Agree	Neither Agree Nor Disagree	Strongly Disagree	Neither Agree Nor Disagree	Agree	Neither Agree Nor Disagree	Neither Agree Nor Disagree	Neither Agree Nor Disagree	Strongly Agree	Strongly Agree	Neither Agree Nor Disagree	Strongly Agree	True	False	False	True	True	I dont' know	True	True	True	True	True	True	True	True	True	True	1	1	2	1	2
Vaccine_253	3	Female	31	Asir	Urban	Chain	Staff Pharmacist	1-5 years	11-24 hours	Non-Saudi	Agree	Agree	Agree	Agree	Disagree	Neither Agree Nor Disagree	Neither Agree Nor Disagree	Agree	Disagree	Strongly Agree	Agree	Neither Agree Nor Disagree	Neither Agree Nor Disagree	Agree	Neither Agree Nor Disagree	Neither Agree Nor Disagree	Agree	Agree	False	False	I dont' know	True	True	I dont' know	False	I dont' know	False	False	True	I dont' know	True	I dont' know	True	True	2	1	2	4	2
Vaccine_254	2	Female	27	Asir	Urban	Chain	Staff Pharmacist	Less than 1 year	11-24 hours	Saudi	Disagree	Strongly Agree	Strongly Agree	Agree	Strongly Agree	Neither Agree Nor Disagree	Neither Agree Nor Disagree	Neither Agree Nor Disagree	Strongly Disagree	Agree	Agree	Strongly Agree	Neither Agree Nor Disagree	Neither Agree Nor Disagree	Neither Agree Nor Disagree	Agree	Strongly Agree	Neither Agree Nor Disagree	False	False	I dont' know	True	True	I dont' know	I dont' know	I dont' know	I dont' know	False	True	I dont' know	True	I dont' know	True	True	2	1	4	4	2
Vaccine_255	2	Male	34	Eastern Provinve	Rural	Chain	Staff Pharmacist	6-10 years	>40 hours	Non-Saudi	Strongly Disagree	Agree	Neither Agree Nor Disagree	Agree	Neither Agree Nor Disagree	Strongly Agree	Agree	Disagree	Strongly Disagree	Neither Agree Nor Disagree	Agree	Strongly Agree	Agree	Strongly Agree	Agree	Agree	Strongly Agree	Neither Agree Nor Disagree	False	False	I dont' know	True	False	I dont' know	I dont' know	True	True	False	True	I dont' know	False	I dont' know	True	True	3	3	3	3	3
Vaccine_256	2	Male	36	Eastern Provinve	Urban	Chain	Staff Pharmacist	>10 years	>40 hours	Non-Saudi	Neither Agree Nor Disagree	Strongly Agree	Strongly Agree	Strongly Agree	Strongly Agree	Strongly Agree	Strongly Agree	Strongly Disagree	Disagree	Strongly Agree	Strongly Agree	Strongly Agree	Strongly Agree	Strongly Agree	Strongly Agree	Strongly Agree	Strongly Agree	Neither Agree Nor Disagree	False	False	True	True	False	False	True	True	False	True	True	True	True	True	False	True	4	4	4	3	3
Vaccine_257	2	Male	29	Riyadh	Urban	Chain	Staff Pharmacist	1-5 years	>40 hours	Saudi	Neither Agree Nor Disagree	Strongly Agree	Agree	Agree	Neither Agree Nor Disagree	Agree	Agree	Disagree	Disagree	Neither Agree Nor Disagree	Disagree	Disagree	Agree	Agree	Neither Agree Nor Disagree	Strongly Agree	Agree	Strongly Agree	I dont' know	True	I dont' know	True	True	I dont' know	I dont' know	I dont' know	I dont' know	I dont' know	I dont' know	I dont' know	I dont' know	I dont' know	I dont' know	I dont' know	3	1	3	1	1
Vaccine_258	2	Male	35	Eastern Provinve	Rural	Chain	Staff Pharmacist	6-10 years	25-40 hours	Non-Saudi	Strongly Agree	Disagree	Agree	Disagree	Disagree	Disagree	Strongly Disagree	Agree	Strongly Agree	Strongly Disagree	Strongly Disagree	Disagree	Disagree	Strongly Disagree	Strongly Disagree	Strongly Disagree	Strongly Disagree	Disagree	True	False	False	False	True	I dont' know	True	True	True	False	True	True	True	True	False	True	3	2	2	1	2
Vaccine_259	2	Male	33	Eastern Provinve	Urban	Chain	Staff Pharmacist	6-10 years	>40 hours	Non-Saudi	Disagree	Strongly Agree	Strongly Agree	Agree	Agree	Agree	Strongly Agree	Strongly Disagree	Disagree	Strongly Agree	Strongly Agree	Strongly Agree	Strongly Agree	Strongly Agree	Strongly Agree	Strongly Agree	Strongly Agree	Strongly Agree	True	False	False	True	True	True	I dont' know	False	True	True	True	True	True	True	True	True	2	1	1	2	2
Vaccine_260	3	Female	28	Eastern Provinve	Urban	Chain	Staff Pharmacist	1-5 years	<10 hours	Saudi	Neither Agree Nor Disagree	Strongly Agree	Strongly Agree	Agree	Agree	Strongly Agree	Strongly Agree	Strongly Disagree	Disagree	Strongly Agree	Strongly Agree	Strongly Agree	Agree	Strongly Agree	Strongly Agree	Strongly Agree	Strongly Agree	Strongly Disagree	True	True	I dont' know	True	True	I dont' know	True	True	I dont' know	True	True	True	True	True	True	True	2	1	1	2	1
Vaccine_261	2	Male	31	Eastern Provinve	Urban	Chain	Staff Pharmacist	6-10 years	>40 hours	Non-Saudi	Strongly Agree	Agree	Strongly Agree	Strongly Agree	Strongly Agree	Strongly Agree	Strongly Agree	Strongly Disagree	Neither Agree Nor Disagree	Strongly Agree	Strongly Agree	Agree	Strongly Agree	Strongly Agree	Strongly Agree	Strongly Agree	Strongly Agree	Strongly Agree	False	False	True	True	False	False	True	True	False	True	True	True	True	True	True	True	2	4	4	1	2
Vaccine_262	2	Male	31	Riyadh	Urban	Chain	Manager	>10 years	>40 hours	Non-Saudi	Strongly Disagree	Strongly Agree	Neither Agree Nor Disagree	Neither Agree Nor Disagree	Strongly Agree	Agree	Agree	Agree	Disagree	Strongly Agree	Strongly Agree	Strongly Agree	Agree	Agree	Neither Agree Nor Disagree	Agree	Neither Agree Nor Disagree	Strongly Agree	False	True	True	True	True	False	True	True	False	True	True	False	True	False	True	True	4	2	4	1	2
Vaccine_263	2	Male	33	Riyadh	Urban	Chain	Staff Pharmacist	>10 years	>40 hours	Non-Saudi	Strongly Disagree	Strongly Agree	Strongly Agree	Agree	Agree	Agree	Agree	Disagree	Disagree	Strongly Agree	Strongly Agree	Strongly Agree	Agree	Strongly Agree	Agree	Agree	Agree	Agree	False	False	I dont' know	False	True	I dont' know	I dont' know	True	False	False	True	True	True	True	True	True	2	1	1	1	1
Vaccine_264	2	Male	28	Asir	Urban	Chain	Staff Pharmacist	1-5 years	11-24 hours	Non-Saudi	Neither Agree Nor Disagree	Agree	Neither Agree Nor Disagree	Agree	Neither Agree Nor Disagree	Strongly Agree	Agree	Disagree	Strongly Disagree	Neither Agree Nor Disagree	Agree	Agree	Neither Agree Nor Disagree	Agree	Agree	Neither Agree Nor Disagree	Agree	Strongly Agree	False	False	I dont' know	True	I dont' know	I dont' know	I dont' know	I dont' know	I dont' know	I dont' know	True	I dont' know	I dont' know	I dont' know	I dont' know	I dont' know	2	3	2	4	2
Vaccine_265	3	Male	34	Asir	Urban	Chain	Staff Pharmacist	6-10 years	25-40 hours	Non-Saudi	Strongly Agree	Agree	Neither Agree Nor Disagree	Agree	Strongly Agree	Neither Agree Nor Disagree	Neither Agree Nor Disagree	Agree	Disagree	Strongly Agree	Neither Agree Nor Disagree	Neither Agree Nor Disagree	Disagree	Agree	Neither Agree Nor Disagree	Neither Agree Nor Disagree	Agree	Neither Agree Nor Disagree	False	False	True	True	True	False	False	I dont' know	False	I dont' know	True	I dont' know	True	I dont' know	I dont' know	True	3	1	3	4	3
Vaccine_266	2	Female	26	Riyadh	Urban	Independently Owned Pharmacy	Staff Pharmacist	1-5 years	11-24 hours	Saudi	Disagree	Strongly Agree	Strongly Agree	Strongly Agree	Strongly Agree	Strongly Agree	Agree	Disagree	Strongly Disagree	Strongly Agree	Strongly Agree	Strongly Agree	Strongly Agree	Strongly Agree	Agree	Agree	Strongly Agree	Disagree	True	False	I dont' know	True	True	False	False	True	I dont' know	False	True	True	True	True	I dont' know	True	2	2	2	2	2
Vaccine_267	2	Female	26	Riyadh	Urban	Chain	Staff Pharmacist	1-5 years	>40 hours	Saudi	Strongly Disagree	Agree	Agree	Agree	Agree	Agree	Agree	Neither Agree Nor Disagree	Disagree	Disagree	Agree	Agree	Neither Agree Nor Disagree	Neither Agree Nor Disagree	Agree	Agree	Neither Agree Nor Disagree	Disagree	True	I dont' know	False	True	False	I dont' know	I dont' know	True	I dont' know	True	True	True	True	True	True	True	2	1	1	2	2
Vaccine_268	2	Male	35	Eastern Provinve	Urban	Chain	Staff Pharmacist	>10 years	>40 hours	Non-Saudi	Strongly Agree	Strongly Disagree	Strongly Disagree	Neither Agree Nor Disagree	Neither Agree Nor Disagree	Neither Agree Nor Disagree	Strongly Disagree	Strongly Agree	Neither Agree Nor Disagree	Neither Agree Nor Disagree	Strongly Disagree	Strongly Disagree	Neither Agree Nor Disagree	Strongly Disagree	Strongly Disagree	Strongly Disagree	Strongly Disagree	Strongly Disagree	False	False	False	True	False	I dont' know	I dont' know	True	True	False	I dont' know	True	True	I dont' know	True	True	1	1	1	1	1
Vaccine_269	2	Male	28	Eastern Provinve	Urban	Chain	Staff Pharmacist	1-5 years	<10 hours	Saudi	Disagree	Neither Agree Nor Disagree	Strongly Disagree	Strongly Agree	Strongly Agree	Strongly Agree	Strongly Agree	Disagree	Disagree	Agree	Strongly Agree	Strongly Agree	Strongly Agree	Strongly Agree	Neither Agree Nor Disagree	Neither Agree Nor Disagree	Strongly Agree	Disagree	True	False	I dont' know	True	True	I dont' know	True	True	I dont' know	True	True	True	True	True	I dont' know	True	1	1	2	2	4
Vaccine_270	3	Female	32	Eastern Provinve	Urban	Chain	Staff Pharmacist	Less than 1 year	>40 hours	Saudi	Strongly Disagree	Strongly Agree	Strongly Agree	Strongly Agree	Strongly Agree	Strongly Agree	Strongly Agree	Strongly Disagree	Strongly Disagree	Strongly Agree	Strongly Agree	Strongly Agree	Strongly Agree	Strongly Agree	Strongly Agree	Strongly Agree	Strongly Agree	Strongly Agree	False	True	False	True	True	True	True	True	True	True	True	True	True	True	True	True	1	1	1	1	1
Vaccine_271	2	Male	30	Eastern Provinve	Urban	Chain	Staff Pharmacist	6-10 years	>40 hours	Non-Saudi	Strongly Disagree	Strongly Agree	Strongly Agree	Agree	Strongly Agree	Agree	Strongly Agree	Strongly Disagree	Disagree	Strongly Agree	Strongly Agree	Strongly Agree	Neither Agree Nor Disagree	Strongly Agree	Agree	Agree	Strongly Agree	Agree	True	True	True	True	True	True	True	True	True	True	True	True	True	False	False	True	1	2	2	1	1
Vaccine_272	2	Male	28	Riyadh	Urban	Chain	Staff Pharmacist	1-5 years	25-40 hours	Non-Saudi	Disagree	Strongly Agree	Agree	Strongly Agree	Agree	Strongly Agree	Strongly Agree	Neither Agree Nor Disagree	Neither Agree Nor Disagree	Strongly Agree	Strongly Agree	Strongly Agree	Strongly Disagree	Strongly Agree	Strongly Agree	Strongly Agree	Neither Agree Nor Disagree	Neither Agree Nor Disagree	True	True	True	True	True	False	I dont' know	I dont' know	I dont' know	True	True	I dont' know	True	True	True	True	4	4	3	3	2
Vaccine_273	3	Female	25	Qasim	Urban	Chain	Clinical Pharmacist	Less than 1 year	25-40 hours	Saudi	Agree	Agree	Agree	Agree	Strongly Agree	Strongly Agree	Strongly Agree	Neither Agree Nor Disagree	Strongly Disagree	Strongly Agree	Agree	Agree	Agree	Strongly Agree	Strongly Agree	Strongly Agree	Agree	Disagree	True	True	True	True	True	I dont' know	True	True	I dont' know	I dont' know	True	True	True	True	True	True	2	1	3	2	2
Vaccine_274	3	Male	32	Tabuk	Urban	Chain	Staff Pharmacist	1-5 years	25-40 hours	Saudi	Neither Agree Nor Disagree	Neither Agree Nor Disagree	Neither Agree Nor Disagree	Agree	Agree	Strongly Agree	Agree	Disagree	Disagree	Agree	Strongly Agree	Strongly Agree	Strongly Agree	Agree	Agree	Neither Agree Nor Disagree	Neither Agree Nor Disagree	Agree	True	False	True	I dont' know	True	I dont' know	I dont' know	I dont' know	False	I dont' know	True	I dont' know	I dont' know	I dont' know	False	True	1	1	1	2	2
Vaccine_275	3	Male	28	Tabuk	Urban	Chain	Staff Pharmacist	1-5 years	25-40 hours	Saudi	Disagree	Agree	Agree	Strongly Agree	Strongly Agree	Neither Agree Nor Disagree	Strongly Agree	Strongly Disagree	Disagree	Neither Agree Nor Disagree	Strongly Agree	Agree	Strongly Agree	Strongly Agree	Agree	Agree	Strongly Agree	Agree	I dont' know	False	True	I dont' know	True	False	True	True	True	I dont' know	True	True	True	I dont' know	False	I dont' know	1	1	1	1	3
Vaccine_276	3	Female	23	Makkah	Rural	Chain	Clinical Pharmacist	Less than 1 year	<10 hours	Saudi	Strongly Agree	Strongly Disagree	Strongly Agree	Strongly Disagree	Strongly Disagree	Strongly Agree	Strongly Disagree	Agree	Strongly Agree	Strongly Disagree	Strongly Disagree	Strongly Disagree	Strongly Disagree	Strongly Disagree	Neither Agree Nor Disagree	Neither Agree Nor Disagree	Neither Agree Nor Disagree	Strongly Disagree	False	False	True	True	True	False	False	True	False	False	True	True	True	True	False	True	2	2	1	1	1
Vaccine_277	3	Male	29	Tabuk	Urban	Chain	Staff Pharmacist	1-5 years	25-40 hours	Saudi	Disagree	Agree	Agree	Strongly Agree	Strongly Agree	Strongly Agree	Agree	Neither Agree Nor Disagree	Disagree	Agree	Agree	Agree	Strongly Agree	Agree	Agree	Strongly Agree	Strongly Agree	Strongly Agree	True	False	True	True	True	I dont' know	I dont' know	True	True	True	I dont' know	I dont' know	True	True	I dont' know	I dont' know	3	3	3	3	2
Vaccine_278	4	Male	29	Riyadh	Urban	Chain	Staff Pharmacist	6-10 years	>40 hours	Non-Saudi	Agree	Strongly Agree	Strongly Agree	Strongly Agree	Disagree	Neither Agree Nor Disagree	Strongly Agree	Disagree	Disagree	Agree	Agree	Strongly Agree	Strongly Agree	Strongly Agree	Neither Agree Nor Disagree	Agree	Strongly Agree	Agree	False	False	True	True	True	False	False	True	False	True	True	True	True	True	I dont' know	True	1	1	1	1	2
Vaccine_279	4	Male	30	Riyadh	Urban	Chain	Staff Pharmacist	1-5 years	>40 hours	Non-Saudi	Disagree	Agree	Strongly Agree	Strongly Agree	Agree	Agree	Agree	Strongly Disagree	Disagree	Strongly Agree	Strongly Agree	Strongly Agree	Strongly Agree	Agree	Agree	Strongly Agree	Neither Agree Nor Disagree	Strongly Agree	True	False	True	True	False	I dont' know	False	True	True	True	True	True	True	False	False	True	2	1	3	2	2
Vaccine_280	2	Male	28	Riyadh	Urban	Independently Owned Pharmacy	Owner	1-5 years	>40 hours	Non-Saudi	Strongly Disagree	Agree	Strongly Agree	Agree	Agree	Neither Agree Nor Disagree	Strongly Agree	Disagree	Disagree	Strongly Agree	Strongly Agree	Agree	Agree	Strongly Agree	Strongly Agree	Strongly Agree	Strongly Agree	Strongly Agree	False	False	True	True	True	True	True	True	True	True	True	True	True	True	False	True	2	2	1	1	2
Vaccine_281	3	Male	21	Riyadh	Rural	Chain	Clinical Pharmacist	1-5 years	<10 hours	Saudi	Strongly Agree	Strongly Disagree	Neither Agree Nor Disagree	Disagree	Strongly Disagree	Strongly Disagree	Strongly Disagree	Neither Agree Nor Disagree	Neither Agree Nor Disagree	Disagree	Agree	Disagree	Disagree	Strongly Disagree	Strongly Disagree	Disagree	Disagree	Disagree	True	True	True	I dont' know	False	True	I dont' know	True	True	True	False	False	False	False	True	True	2	2	3	3	2
Vaccine_282	3	Male	25	Makkah	Urban	Chain	Staff Pharmacist	1-5 years	>40 hours	Saudi	Strongly Disagree	Strongly Agree	Strongly Agree	Agree	Strongly Agree	Neither Agree Nor Disagree	Agree	Disagree	Strongly Disagree	Neither Agree Nor Disagree	Neither Agree Nor Disagree	Neither Agree Nor Disagree	Neither Agree Nor Disagree	Neither Agree Nor Disagree	Neither Agree Nor Disagree	Disagree	Strongly Disagree	Strongly Disagree	True	True	False	I dont' know	True	True	True	True	True	I dont' know	True	True	True	I dont' know	True	True	1	1	1	1	2
Vaccine_283	3	Female	25	Makkah	Urban	Chain	Staff Pharmacist	Less than 1 year	>40 hours	Saudi	Neither Agree Nor Disagree	Strongly Disagree	Agree	Strongly Agree	Neither Agree Nor Disagree	Strongly Agree	Neither Agree Nor Disagree	Disagree	Strongly Disagree	Neither Agree Nor Disagree	Strongly Agree	Disagree	Agree	Strongly Agree	Neither Agree Nor Disagree	Neither Agree Nor Disagree	Strongly Agree	Strongly Disagree	False	I dont' know	True	True	True	I dont' know	I dont' know	True	False	False	True	True	True	I dont' know	True	True	3	4	1	1	1
Vaccine_284	3	Male	28	Eastern Provinve	Urban	Chain	Clinical Pharmacist	1-5 years	>40 hours	Saudi	Strongly Disagree	Strongly Agree	Strongly Agree	Neither Agree Nor Disagree	Disagree	Strongly Agree	Strongly Agree	Strongly Disagree	Disagree	Strongly Agree	Agree	Agree	Strongly Agree	Strongly Agree	Agree	Agree	Agree	Agree	True	False	I dont' know	False	False	True	True	False	True	False	False	True	True	True	True	False	2	1	2	2	2
Vaccine_285	3	Female	26	Qasim	Urban	Chain	Staff Pharmacist	1-5 years	25-40 hours	Saudi	Disagree	Agree	Agree	Agree	Agree	Agree	Agree	Disagree	Disagree	Disagree	Agree	Disagree	Disagree	Strongly Disagree	Strongly Disagree	Strongly Disagree	Strongly Disagree	Strongly Disagree	True	I dont' know	I dont' know	True	I dont' know	True	True	True	True	True	True	True	True	True	True	True	2	2	2	2	4
Vaccine_286	3	Male	26	Qasim	Urban	Chain	Staff Pharmacist	1-5 years	25-40 hours	Saudi	Strongly Disagree	Agree	Disagree	Agree	Strongly Agree	Strongly Agree	Strongly Agree	Strongly Disagree	Strongly Disagree	Strongly Agree	Disagree	Disagree	Disagree	Neither Agree Nor Disagree	Neither Agree Nor Disagree	Neither Agree Nor Disagree	Disagree	Strongly Disagree	True	I dont' know	I dont' know	I dont' know	I dont' know	I dont' know	I dont' know	True	I dont' know	I dont' know	I dont' know	I dont' know	True	I dont' know	True	True	2	2	2	4	4
Vaccine_287	3	Male	27	Qasim	Urban	Chain	Manager	1-5 years	25-40 hours	Saudi	Disagree	Strongly Agree	Strongly Agree	Strongly Agree	Strongly Agree	Strongly Agree	Agree	Disagree	Disagree	Agree	Agree	Agree	Agree	Agree	Agree	Agree	Agree	Strongly Disagree	True	False	True	True	True	True	True	True	True	True	True	True	True	True	True	True	1	1	1	4	4
Vaccine_288	3	Male	27	Qasim	Urban	Chain	Staff Pharmacist	1-5 years	25-40 hours	Saudi	Disagree	Disagree	Disagree	Agree	Neither Agree Nor Disagree	Neither Agree Nor Disagree	Disagree	Disagree	Strongly Disagree	Strongly Disagree	Strongly Disagree	Strongly Disagree	Strongly Disagree	Strongly Agree	Strongly Agree	Strongly Agree	Strongly Agree	Strongly Agree	True	True	True	True	I dont' know	I dont' know	I dont' know	I dont' know	False	I dont' know	I dont' know	I dont' know	True	True	True	True	1	1	1	3	3
Vaccine_289	2	Male	30	Riyadh	Urban	Chain	Staff Pharmacist	6-10 years	>40 hours	Non-Saudi	Strongly Disagree	Strongly Agree	Strongly Agree	Strongly Agree	Strongly Agree	Strongly Agree	Strongly Agree	Strongly Disagree	Strongly Disagree	Strongly Agree	Strongly Agree	Strongly Agree	Strongly Agree	Strongly Agree	Strongly Agree	Strongly Agree	Strongly Agree	Strongly Agree	True	True	True	True	True	True	True	True	True	True	True	True	True	True	True	True	1	1	1	1	1
Vaccine_290	3	Male	27	Tabuk	Urban	Chain	Staff Pharmacist	1-5 years	25-40 hours	Saudi	Neither Agree Nor Disagree	Neither Agree Nor Disagree	Neither Agree Nor Disagree	Agree	Agree	Agree	Agree	Disagree	Disagree	Agree	Neither Agree Nor Disagree	Strongly Agree	Strongly Agree	Strongly Agree	Strongly Agree	Strongly Agree	Strongly Agree	Agree	True	False	True	I dont' know	True	I dont' know	False	I dont' know	True	False	True	True	True	I dont' know	I dont' know	I dont' know	3	2	3	3	3
Vaccine_291	2	Male	36	Riyadh	Urban	Chain	Staff Pharmacist	>10 years	>40 hours	Non-Saudi	Agree	Agree	Disagree	Neither Agree Nor Disagree	Neither Agree Nor Disagree	Agree	Neither Agree Nor Disagree	Disagree	Neither Agree Nor Disagree	Agree	Agree	Agree	Neither Agree Nor Disagree	Agree	Agree	Agree	Agree	Strongly Disagree	True	I dont' know	I dont' know	I dont' know	True	I dont' know	False	True	I dont' know	True	True	I dont' know	True	True	True	I dont' know	2	2	4	2	2
Vaccine_292	3	Male	35	Tabuk	Urban	Chain	Staff Pharmacist	Less than 1 year	>40 hours	Saudi	Disagree	Agree	Neither Agree Nor Disagree	Strongly Agree	Strongly Agree	Agree	Agree	Disagree	Neither Agree Nor Disagree	Neither Agree Nor Disagree	Strongly Agree	Strongly Agree	Strongly Agree	Agree	Agree	Agree	Strongly Agree	Strongly Agree	True	False	True	True	True	True	True	True	False	True	True	True	True	True	False	False	1	1	2	2	3
Vaccine_293	4	Male	37	Tabuk	Urban	Chain	Manager	1-5 years	25-40 hours	Non-Saudi	Disagree	Agree	Agree	Agree	Strongly Agree	Neither Agree Nor Disagree	Strongly Agree	Strongly Disagree	Strongly Disagree	Agree	Strongly Agree	Strongly Agree	Strongly Agree	Agree	Agree	Strongly Agree	Agree	Neither Agree Nor Disagree	True	False	True	I dont' know	True	True	True	True	False	True	True	True	False	True	I dont' know	True	3	2	2	2	1
Vaccine_294	2	Male	33	Riyadh	Urban	Chain	Staff Pharmacist	>10 years	>40 hours	Non-Saudi	Strongly Disagree	Strongly Agree	Agree	Strongly Agree	Agree	Agree	Agree	Strongly Disagree	Neither Agree Nor Disagree	Agree	Strongly Agree	Strongly Agree	Agree	Strongly Agree	Strongly Agree	Strongly Agree	Neither Agree Nor Disagree	Strongly Disagree	True	False	False	True	True	I dont' know	False	True	False	I dont' know	I dont' know	True	True	True	True	I dont' know	1	2	1	1	3
Vaccine_295	3	Male	40	Riyadh	Urban	Chain	Manager	6-10 years	11-24 hours	Non-Saudi	Disagree	Agree	Strongly Agree	Strongly Agree	Strongly Agree	Strongly Agree	Strongly Agree	Strongly Disagree	Strongly Disagree	Disagree	Agree	Agree	Strongly Agree	Strongly Agree	Strongly Agree	Strongly Agree	Strongly Agree	Agree	False	False	True	True	True	True	False	True	False	False	True	True	True	True	True	True	4	2	1	1	4
Vaccine_296	2	Male	31	Riyadh	Urban	Chain	Staff Pharmacist	1-5 years	25-40 hours	Non-Saudi	Disagree	Agree	Strongly Disagree	Strongly Disagree	Strongly Disagree	Disagree	Disagree	Neither Agree Nor Disagree	Neither Agree Nor Disagree	Disagree	Disagree	Strongly Disagree	Strongly Disagree	Agree	Neither Agree Nor Disagree	Neither Agree Nor Disagree	Disagree	Neither Agree Nor Disagree	True	False	True	True	True	False	True	True	True	True	False	I dont' know	I dont' know	I dont' know	I dont' know	I dont' know	1	1	2	3	2
Vaccine_297	3	Male	23	Jazan	Urban	Chain	Owner	Less than 1 year	<10 hours	Saudi	Strongly Agree	Strongly Disagree	Strongly Disagree	Strongly Disagree	Strongly Disagree	Strongly Disagree	Strongly Disagree	Strongly Agree	Strongly Agree	Strongly Disagree	Strongly Disagree	Strongly Disagree	Strongly Disagree	Strongly Disagree	Strongly Disagree	Strongly Disagree	Strongly Disagree	Strongly Disagree	True	True	True	True	True	True	True	True	True	True	True	True	True	True	True	True	1	2	2	2	2
Vaccine_298	3	Male	28	Asir	Urban	Chain	Staff Pharmacist	Less than 1 year	11-24 hours	Saudi	Strongly Agree	Agree	Neither Agree Nor Disagree	Neither Agree Nor Disagree	Neither Agree Nor Disagree	Agree	Agree	Disagree	Disagree	Strongly Agree	Agree	Neither Agree Nor Disagree	Disagree	Agree	Agree	Agree	Agree	Disagree	False	False	False	True	True	False	False	I dont' know	False	False	True	I dont' know	True	I dont' know	I dont' know	True	2	1	3	2	3
Vaccine_299	2	Female	34	Asir	Urban	Independently Owned Pharmacy	Staff Pharmacist	6-10 years	25-40 hours	Saudi	Strongly Agree	Agree	Agree	Agree	Agree	Agree	Strongly Agree	Strongly Agree	Agree	Strongly Agree	Agree	Neither Agree Nor Disagree	Neither Agree Nor Disagree	Agree	Strongly Agree	Strongly Agree	Agree	Strongly Agree	False	I dont' know	I dont' know	True	True	I dont' know	False	I dont' know	False	False	True	I dont' know	True	True	True	I dont' know	2	2	3	2	3
Vaccine_300	2	Male	44	Makkah	Urban	Chain	Staff Pharmacist	>10 years	>40 hours	Non-Saudi	Neither Agree Nor Disagree	Agree	Disagree	Agree	Neither Agree Nor Disagree	Agree	Neither Agree Nor Disagree	Disagree	Disagree	Agree	Disagree	Agree	Disagree	Strongly Agree	Agree	Agree	Strongly Agree	Agree	True	I dont' know	False	True	True	True	True	True	True	True	True	True	True	True	I dont' know	True	2	1	2	1	2
Vaccine_301	3	Male	44	Makkah	Urban	Chain	Clinical Pharmacist	6-10 years	<10 hours	Non-Saudi	Strongly Disagree	Strongly Agree	Disagree	Neither Agree Nor Disagree	Agree	Neither Agree Nor Disagree	Disagree	Agree	Agree	Disagree	Disagree	Disagree	Disagree	Disagree	Neither Agree Nor Disagree	Neither Agree Nor Disagree	Neither Agree Nor Disagree	Disagree	I dont' know	I dont' know	I dont' know	I dont' know	I dont' know	I dont' know	I dont' know	I dont' know	I dont' know	I dont' know	I dont' know	I dont' know	I dont' know	I dont' know	I dont' know	I dont' know	4	4	4	4	4
Vaccine_302	3	Male	29	Tabuk	Urban	Chain	Staff Pharmacist	1-5 years	>40 hours	Saudi	Disagree	Agree	Agree	Agree	Agree	Strongly Agree	Agree	Disagree	Strongly Disagree	Strongly Agree	Agree	Strongly Agree	Strongly Agree	Agree	Agree	Agree	Strongly Agree	Agree	True	False	True	False	True	True	False	True	False	True	True	True	True	True	True	I dont' know	2	2	2	3	2
Vaccine_303	4	Male	34	Tabuk	Urban	Chain	Manager	6-10 years	25-40 hours	Non-Saudi	Disagree	Agree	Agree	Agree	Agree	Strongly Agree	Agree	Disagree	Agree	Strongly Agree	Strongly Agree	Strongly Agree	Strongly Agree	Agree	Agree	Neither Agree Nor Disagree	Agree	Strongly Agree	True	False	True	True	True	True	False	True	False	True	True	True	True	True	True	True	3	1	2	2	1
Vaccine_304	2	Male	38	Riyadh	Urban	Chain	Manager	>10 years	>40 hours	Non-Saudi	Neither Agree Nor Disagree	Agree	Agree	Neither Agree Nor Disagree	Neither Agree Nor Disagree	Agree	Strongly Agree	Strongly Disagree	Agree	Strongly Agree	Strongly Agree	Agree	Agree	Agree	Agree	Agree	Agree	Neither Agree Nor Disagree	False	False	True	False	True	I dont' know	I dont' know	True	False	True	True	I dont' know	True	True	True	True	2	2	2	2	2
Vaccine_305	3	Female	21	Asir	Rural	Chain	Clinical Pharmacist	Less than 1 year	11-24 hours	Saudi	Neither Agree Nor Disagree	Strongly Agree	Agree	Agree	Agree	Strongly Agree	Agree	Strongly Disagree	Disagree	Neither Agree Nor Disagree	Disagree	Agree	Strongly Agree	Disagree	Agree	Neither Agree Nor Disagree	Agree	Disagree	False	False	True	True	False	I dont' know	I dont' know	I dont' know	False	True	False	True	True	False	False	True	2	2	4	4	1
Vaccine_306	2	Male	40	Riyadh	Urban	Chain	Staff Pharmacist	>10 years	11-24 hours	Non-Saudi	Strongly Disagree	Strongly Agree	Strongly Agree	Strongly Agree	Strongly Agree	Strongly Agree	Strongly Agree	Disagree	Strongly Disagree	Strongly Agree	Neither Agree Nor Disagree	Strongly Agree	Agree	Strongly Agree	Strongly Agree	Strongly Agree	Strongly Agree	Strongly Agree	True	False	False	I dont' know	I dont' know	True	I dont' know	True	I dont' know	False	False	True	True	True	True	True	2	2	1	1	3
Vaccine_307	3	Male	30	Makkah	Urban	Chain	Staff Pharmacist	1-5 years	>40 hours	Non-Saudi	Neither Agree Nor Disagree	Agree	Agree	Agree	Agree	Agree	Agree	Disagree	Disagree	Agree	Agree	Agree	Agree	Agree	Agree	Agree	Agree	Agree	True	True	True	True	True	True	True	True	False	False	True	True	True	False	True	True	2	2	3	4	3
Vaccine_308	2	Male	30	Makkah	Urban	Chain	Staff Pharmacist	1-5 years	>40 hours	Non-Saudi	Disagree	Agree	Agree	Agree	Agree	Agree	Agree	Disagree	Disagree	Agree	Agree	Agree	Agree	Agree	Agree	Agree	Agree	Agree	I dont' know	False	False	True	True	True	True	True	False	I dont' know	True	True	True	True	True	True	1	4	2	1	3
Vaccine_309	3	Female	37	Asir	Urban	Independently Owned Pharmacy	Staff Pharmacist	6-10 years	25-40 hours	Saudi	Strongly Agree	Strongly Agree	Disagree	Agree	Agree	Agree	Agree	Neither Agree Nor Disagree	Strongly Disagree	Strongly Agree	Neither Agree Nor Disagree	Agree	Neither Agree Nor Disagree	Agree	Strongly Agree	Strongly Agree	Neither Agree Nor Disagree	Agree	False	False	True	True	True	I dont' know	False	I dont' know	False	False	True	I dont' know	True	True	True	I dont' know	2	3	2	3	1
Vaccine_310	2	Female	30	Jazan	Rural	Independently Owned Pharmacy	Staff Pharmacist	1-5 years	>40 hours	Saudi	Strongly Disagree	Strongly Agree	Strongly Agree	Strongly Disagree	Strongly Disagree	Strongly Disagree	Strongly Agree	Strongly Agree	Strongly Disagree	Strongly Agree	Strongly Disagree	Strongly Agree	Agree	Strongly Agree	Strongly Agree	Strongly Agree	Strongly Agree	Strongly Agree	True	False	I dont' know	True	I dont' know	I dont' know	True	False	I dont' know	True	False	I dont' know	True	False	False	I dont' know	2	1	3	4	3
Vaccine_311	3	Male	26	Riyadh	Urban	Chain	Staff Pharmacist	1-5 years	>40 hours	Saudi	Agree	Agree	Disagree	Neither Agree Nor Disagree	Agree	Agree	Agree	Neither Agree Nor Disagree	Neither Agree Nor Disagree	Agree	Agree	Strongly Agree	Strongly Agree	Agree	Agree	Agree	Neither Agree Nor Disagree	Disagree	True	True	False	I dont' know	True	False	True	True	True	I dont' know	True	True	True	True	True	True	1	3	1	2	2
Vaccine_312	2	Male	27	Riyadh	Urban	Chain	Staff Pharmacist	1-5 years	>40 hours	Saudi	Strongly Agree	Strongly Agree	Agree	Strongly Agree	Strongly Agree	Strongly Agree	Agree	Strongly Disagree	Disagree	Neither Agree Nor Disagree	Agree	Neither Agree Nor Disagree	Agree	Strongly Agree	Strongly Agree	Strongly Agree	Strongly Agree	Strongly Disagree	True	I dont' know	I dont' know	True	True	I dont' know	True	True	I dont' know	True	True	True	True	I dont' know	I dont' know	True	1	1	3	2	1
Vaccine_313	2	Male	32	Asir	Urban	Chain	Manager	6-10 years	>40 hours	Non-Saudi	Strongly Disagree	Strongly Agree	Strongly Agree	Strongly Agree	Strongly Agree	Strongly Agree	Strongly Agree	Strongly Disagree	Disagree	Agree	Strongly Agree	Strongly Agree	Strongly Agree	Strongly Agree	Strongly Agree	Strongly Agree	Strongly Disagree	Neither Agree Nor Disagree	True	False	True	True	True	True	True	True	True	True	True	True	True	True	True	True	3	4	4	4	2
Vaccine_314	3	Male	26	Eastern Provinve	Urban	Chain	Clinical Pharmacist	1-5 years	>40 hours	Saudi	Strongly Disagree	Strongly Agree	Strongly Agree	Strongly Agree	Strongly Agree	Strongly Agree	Strongly Agree	Disagree	Disagree	Strongly Agree	Disagree	Agree	Neither Agree Nor Disagree	Strongly Agree	Agree	Agree	Strongly Agree	Strongly Agree	True	False	I dont' know	True	True	True	True	True	I dont' know	True	True	True	True	True	True	True	1	1	2	2	2
Vaccine_315	2	Male	27	Jazan	Rural	Chain	Staff Pharmacist	1-5 years	>40 hours	Saudi	Strongly Agree	Strongly Agree	Strongly Agree	Strongly Agree	Strongly Agree	Strongly Agree	Strongly Agree	Strongly Agree	Strongly Disagree	Disagree	Strongly Agree	Strongly Agree	Strongly Agree	Strongly Agree	Strongly Agree	Strongly Agree	Disagree	Neither Agree Nor Disagree	False	I dont' know	I dont' know	True	True	I dont' know	False	True	True	I dont' know	True	True	True	True	True	True	1	1	4	1	1
Vaccine_316	5	Female	28	Riyadh	Urban	Chain	Staff Pharmacist	1-5 years	25-40 hours	Saudi	Agree	Strongly Disagree	Neither Agree Nor Disagree	Strongly Disagree	Strongly Disagree	Strongly Disagree	Strongly Agree	Strongly Disagree	Disagree	Strongly Agree	Strongly Agree	Strongly Agree	Strongly Agree	Strongly Agree	Strongly Agree	Agree	Agree	Strongly Disagree	True	I dont' know	True	True	True	False	False	True	True	True	True	True	True	True	True	True	1	1	4	2	2
Vaccine_317	2	Male	25	Riyadh	Urban	Chain	Staff Pharmacist	1-5 years	>40 hours	Saudi	Strongly Agree	Neither Agree Nor Disagree	Neither Agree Nor Disagree	Neither Agree Nor Disagree	Neither Agree Nor Disagree	Strongly Agree	Neither Agree Nor Disagree	Neither Agree Nor Disagree	Neither Agree Nor Disagree	Strongly Agree	Agree	Agree	Neither Agree Nor Disagree	Strongly Agree	Agree	Agree	Neither Agree Nor Disagree	Neither Agree Nor Disagree	True	True	True	True	False	True	True	True	True	False	I dont' know	True	True	True	True	True	3	3	4	2	4
Vaccine_318	2	Male	29	Asir	Urban	Chain	Staff Pharmacist	1-5 years	25-40 hours	Non-Saudi	Agree	Agree	Disagree	Agree	Agree	Agree	Agree	Neither Agree Nor Disagree	Disagree	Agree	Agree	Neither Agree Nor Disagree	Disagree	Agree	Strongly Agree	Strongly Agree	Agree	Neither Agree Nor Disagree	False	False	I dont' know	True	True	I dont' know	False	I dont' know	I dont' know	I dont' know	True	I dont' know	True	True	True	True	3	3	3	3	3
Vaccine_319	2	Female	24	Riyadh	Rural	Chain	Staff Pharmacist	Less than 1 year	>40 hours	Saudi	Disagree	Strongly Agree	Disagree	Strongly Agree	Strongly Agree	Agree	Strongly Agree	Disagree	Strongly Disagree	Strongly Agree	Strongly Agree	Neither Agree Nor Disagree	Strongly Disagree	Strongly Agree	Strongly Agree	Strongly Agree	Strongly Agree	Agree	False	False	True	True	True	False	False	True	False	False	True	True	True	True	False	True	1	1	1	1	1
Vaccine_320	2	Female	28	Northern Borders	Urban	Chain	Manager	1-5 years	>40 hours	Saudi	Strongly Disagree	Strongly Agree	Strongly Agree	Strongly Agree	Strongly Agree	Strongly Agree	Strongly Agree	Disagree	Agree	Strongly Agree	Strongly Agree	Agree	Strongly Agree	Strongly Agree	Strongly Agree	Strongly Agree	Strongly Agree	Strongly Agree	True	I dont' know	I dont' know	True	False	I dont' know	I dont' know	True	I dont' know	True	True	True	True	I dont' know	True	True	1	4	1	4	1
Vaccine_321	2	Male	30	Eastern Provinve	Urban	Chain	Staff Pharmacist	6-10 years	>40 hours	Non-Saudi	Strongly Disagree	Agree	Strongly Agree	Strongly Disagree	Strongly Disagree	Strongly Disagree	Strongly Agree	Strongly Disagree	Strongly Disagree	Agree	Neither Agree Nor Disagree	Agree	Agree	Strongly Agree	Strongly Agree	Strongly Agree	Strongly Agree	Strongly Agree	True	I dont' know	True	True	True	True	I dont' know	True	False	I dont' know	I dont' know	True	True	I dont' know	I dont' know	I dont' know	1	1	3	4	1
Vaccine_322	2	Male	25	Madinah	Urban	Chain	Staff Pharmacist	Less than 1 year	>40 hours	Saudi	Strongly Agree	Strongly Agree	Neither Agree Nor Disagree	Agree	Agree	Neither Agree Nor Disagree	Strongly Agree	Strongly Disagree	Agree	Strongly Agree	Strongly Agree	Strongly Agree	Agree	Agree	Strongly Agree	Strongly Agree	Strongly Disagree	Strongly Disagree	I dont' know	True	False	True	True	I dont' know	False	True	True	False	True	True	True	I dont' know	I dont' know	True	1	1	4	1	2
Vaccine_323	2	Male	33	Eastern Provinve	Urban	Chain	Manager	>10 years	>40 hours	Non-Saudi	Strongly Disagree	Strongly Agree	Strongly Agree	Agree	Agree	Strongly Agree	Agree	Disagree	Disagree	Strongly Agree	Agree	Strongly Agree	Agree	Strongly Agree	Agree	Agree	Strongly Agree	Neither Agree Nor Disagree	I dont' know	False	True	I dont' know	True	True	I dont' know	True	I dont' know	I dont' know	True	True	True	I dont' know	I dont' know	True	1	1	1	1	4
Vaccine_324	2	Male	26	Riyadh	Urban	Chain	Staff Pharmacist	1-5 years	>40 hours	Saudi	Neither Agree Nor Disagree	Strongly Agree	Disagree	Strongly Agree	Strongly Agree	Agree	Strongly Agree	Disagree	Strongly Disagree	Agree	Strongly Agree	Strongly Agree	Strongly Agree	Strongly Agree	Strongly Agree	Strongly Agree	Strongly Agree	Strongly Disagree	False	False	True	True	True	I dont' know	I dont' know	True	I dont' know	I dont' know	I dont' know	True	True	I dont' know	I dont' know	True	4	1	3	1	1
Vaccine_325	2	Male	34	Makkah	Urban	Chain	Staff Pharmacist	6-10 years	25-40 hours	Non-Saudi	Strongly Agree	Strongly Agree	Agree	Agree	Disagree	Neither Agree Nor Disagree	Neither Agree Nor Disagree	Neither Agree Nor Disagree	Neither Agree Nor Disagree	Neither Agree Nor Disagree	Neither Agree Nor Disagree	Neither Agree Nor Disagree	Neither Agree Nor Disagree	Neither Agree Nor Disagree	Neither Agree Nor Disagree	Neither Agree Nor Disagree	Neither Agree Nor Disagree	Neither Agree Nor Disagree	False	False	True	True	True	True	True	True	True	True	True	True	True	True	True	True	2	2	2	1	2
Vaccine_326	2	Female	25	Makkah	Urban	Chain	Staff Pharmacist	Less than 1 year	11-24 hours	Saudi	Strongly Disagree	Strongly Agree	Agree	Neither Agree Nor Disagree	Agree	Agree	Strongly Agree	Strongly Disagree	Strongly Disagree	Agree	Agree	Agree	Agree	Agree	Strongly Agree	Strongly Agree	Strongly Agree	Disagree	False	False	True	True	True	I dont' know	False	True	False	False	True	True	True	True	False	True	2	3	2	2	2
Vaccine_327	2	Male	28	Makkah	Urban	Chain	Staff Pharmacist	1-5 years	>40 hours	Saudi	Neither Agree Nor Disagree	Strongly Agree	Agree	Agree	Strongly Agree	Agree	Agree	Disagree	Strongly Disagree	Strongly Agree	Agree	Agree	Agree	Strongly Agree	Disagree	Disagree	Agree	Strongly Disagree	True	False	True	I dont' know	True	I dont' know	I dont' know	I dont' know	True	I dont' know	True	True	True	I dont' know	True	I dont' know	1	2	2	1	3
Vaccine_328	2	Female	25	Makkah	Urban	Chain	Clinical Pharmacist	1-5 years	11-24 hours	Non-Saudi	Agree	Strongly Agree	Agree	Strongly Agree	Strongly Agree	Strongly Agree	Strongly Agree	Strongly Disagree	Agree	Strongly Agree	Agree	Agree	Disagree	Agree	Agree	Agree	Agree	Agree	I dont' know	I dont' know	True	True	True	True	True	True	I dont' know	I dont' know	True	True	True	I dont' know	True	True	2	3	4	2	3
Vaccine_329	3	Female	26	Tabuk	Urban	Chain	Staff Pharmacist	1-5 years	>40 hours	Saudi	Agree	Disagree	Disagree	Strongly Disagree	Neither Agree Nor Disagree	Neither Agree Nor Disagree	Disagree	Neither Agree Nor Disagree	Agree	Disagree	Disagree	Disagree	Disagree	Neither Agree Nor Disagree	Agree	Disagree	Strongly Disagree	Strongly Disagree	True	False	I dont' know	I dont' know	True	True	True	True	False	True	True	True	False	True	True	True	2	3	2	2	2
Vaccine_330	2	Male	30	Riyadh	Rural	Chain	Staff Pharmacist	1-5 years	>40 hours	Non-Saudi	Strongly Agree	Strongly Disagree	Strongly Agree	Neither Agree Nor Disagree	Neither Agree Nor Disagree	Agree	Strongly Agree	Strongly Disagree	Strongly Disagree	Agree	Strongly Agree	Agree	Neither Agree Nor Disagree	Strongly Agree	Strongly Agree	Disagree	Strongly Agree	Strongly Agree	True	False	True	I dont' know	I dont' know	I dont' know	I dont' know	I dont' know	True	True	I dont' know	I dont' know	I dont' know	I dont' know	I dont' know	I dont' know	2	1	1	2	2
Vaccine_331	3	Female	39	Asir	Urban	Independently Owned Pharmacy	Staff Pharmacist	6-10 years	25-40 hours	Saudi	Agree	Agree	Disagree	Agree	Agree	Agree	Neither Agree Nor Disagree	Agree	Disagree	Agree	Agree	Neither Agree Nor Disagree	Neither Agree Nor Disagree	Agree	Agree	Agree	Agree	Disagree	True	False	I dont' know	True	True	False	False	I dont' know	False	False	True	I dont' know	True	I dont' know	I dont' know	True	2	1	4	4	4
Vaccine_332	2	Male	27	Asir	Urban	Chain	Staff Pharmacist	1-5 years	11-24 hours	Saudi	Neither Agree Nor Disagree	Strongly Agree	Agree	Agree	Agree	Agree	Agree	Neither Agree Nor Disagree	Neither Agree Nor Disagree	Neither Agree Nor Disagree	Neither Agree Nor Disagree	Neither Agree Nor Disagree	Neither Agree Nor Disagree	Agree	Strongly Agree	Strongly Agree	Neither Agree Nor Disagree	Strongly Agree	False	False	False	True	True	False	False	True	False	False	True	True	True	True	True	True	2	1	2	2	1
Vaccine_333	3	Female	25	Asir	Urban	Chain	Clinical Pharmacist	Less than 1 year	<10 hours	Saudi	Disagree	Agree	Agree	Agree	Strongly Agree	Strongly Agree	Agree	Disagree	Disagree	Agree	Agree	Strongly Agree	Agree	Disagree	Strongly Agree	Strongly Agree	Strongly Agree	Strongly Disagree	False	I dont' know	True	I dont' know	True	False	True	True	I dont' know	True	True	True	True	True	True	True	3	1	1	1	1
Vaccine_334	3	Male	30	Tabuk	Urban	Chain	Staff Pharmacist	1-5 years	>40 hours	Saudi	Neither Agree Nor Disagree	Strongly Agree	Agree	Agree	Agree	Agree	Agree	Disagree	Strongly Disagree	Strongly Agree	Strongly Agree	Strongly Agree	Strongly Agree	Strongly Agree	Agree	Agree	Agree	Strongly Agree	True	False	True	True	True	True	True	True	False	True	True	True	True	I dont' know	I dont' know	I dont' know	2	1	2	2	1
Vaccine_335	3	Female	27	Tabuk	Urban	Chain	Staff Pharmacist	1-5 years	>40 hours	Saudi	Neither Agree Nor Disagree	Neither Agree Nor Disagree	Strongly Agree	Neither Agree Nor Disagree	Neither Agree Nor Disagree	Agree	Strongly Agree	Strongly Disagree	Disagree	Agree	Strongly Agree	Strongly Agree	Strongly Agree	Strongly Agree	Strongly Agree	Strongly Agree	Strongly Agree	Strongly Agree	True	False	True	I dont' know	True	I dont' know	I dont' know	True	I dont' know	True	True	I dont' know	I dont' know	I dont' know	I dont' know	I dont' know	2	1	1	1	1
Vaccine_336	3	Male	29	Tabuk	Urban	Chain	Staff Pharmacist	1-5 years	25-40 hours	Saudi	Neither Agree Nor Disagree	Agree	Neither Agree Nor Disagree	Disagree	Neither Agree Nor Disagree	Disagree	Neither Agree Nor Disagree	Agree	Disagree	Strongly Agree	Agree	Strongly Agree	Strongly Agree	Strongly Agree	Strongly Agree	Strongly Agree	Strongly Agree	Agree	True	False	True	I dont' know	True	I dont' know	False	I dont' know	True	I dont' know	True	I dont' know	I dont' know	I dont' know	I dont' know	True	1	1	1	2	2
Vaccine_337	3	Male	31	Tabuk	Urban	Chain	Staff Pharmacist	1-5 years	>40 hours	Saudi	Neither Agree Nor Disagree	Agree	Agree	Agree	Neither Agree Nor Disagree	Agree	Strongly Agree	Strongly Disagree	Strongly Disagree	Neither Agree Nor Disagree	Strongly Agree	Strongly Agree	Strongly Agree	Neither Agree Nor Disagree	Neither Agree Nor Disagree	Neither Agree Nor Disagree	Neither Agree Nor Disagree	Neither Agree Nor Disagree	True	False	True	I dont' know	True	I dont' know	I dont' know	I dont' know	True	I dont' know	True	True	I dont' know	I dont' know	I dont' know	True	2	2	2	3	3
Vaccine_338	3	Male	28	Tabuk	Urban	Chain	Staff Pharmacist	1-5 years	25-40 hours	Saudi	Neither Agree Nor Disagree	Neither Agree Nor Disagree	Agree	Agree	Agree	Agree	Agree	Disagree	Strongly Disagree	Strongly Agree	Strongly Agree	Strongly Agree	Strongly Agree	Agree	Agree	Agree	Agree	Agree	True	True	True	I dont' know	True	True	True	I dont' know	False	True	I dont' know	True	I dont' know	I dont' know	I dont' know	I dont' know	2	2	2	1	1
Vaccine_339	4	Male	34	Tabuk	Urban	Chain	Staff Pharmacist	6-10 years	25-40 hours	Non-Saudi	Neither Agree Nor Disagree	Agree	Agree	Neither Agree Nor Disagree	Agree	Strongly Agree	Agree	Neither Agree Nor Disagree	Neither Agree Nor Disagree	Neither Agree Nor Disagree	Agree	Agree	Agree	Agree	Agree	Agree	Agree	Agree	True	I dont' know	True	True	I dont' know	I dont' know	False	True	False	True	I dont' know	I dont' know	I dont' know	I dont' know	I dont' know	I dont' know	2	1	1	1	2
Vaccine_340	3	Male	28	Tabuk	Urban	Chain	Staff Pharmacist	1-5 years	25-40 hours	Saudi	Neither Agree Nor Disagree	Neither Agree Nor Disagree	Neither Agree Nor Disagree	Neither Agree Nor Disagree	Neither Agree Nor Disagree	Neither Agree Nor Disagree	Neither Agree Nor Disagree	Neither Agree Nor Disagree	Neither Agree Nor Disagree	Neither Agree Nor Disagree	Neither Agree Nor Disagree	Neither Agree Nor Disagree	Neither Agree Nor Disagree	Neither Agree Nor Disagree	Neither Agree Nor Disagree	Neither Agree Nor Disagree	Neither Agree Nor Disagree	Neither Agree Nor Disagree	True	False	I dont' know	False	True	True	False	True	True	True	True	I dont' know	I dont' know	I dont' know	I dont' know	I dont' know	1	1	1	1	1
Vaccine_341	2	Male	33	Eastern Provinve	Urban	Independently Owned Pharmacy	Staff Pharmacist	>10 years	25-40 hours	Non-Saudi	Strongly Disagree	Agree	Neither Agree Nor Disagree	Strongly Agree	Agree	Strongly Disagree	Disagree	Disagree	Neither Agree Nor Disagree	Agree	Agree	Neither Agree Nor Disagree	Disagree	Strongly Agree	Strongly Agree	Strongly Agree	Agree	Agree	True	False	True	True	True	True	True	True	False	True	True	True	True	True	True	True	1	2	2	2	2
Vaccine_342	2	Male	27	Riyadh	Urban	Chain	Staff Pharmacist	1-5 years	>40 hours	Non-Saudi	Strongly Disagree	Strongly Agree	Strongly Agree	Strongly Agree	Agree	Strongly Agree	Strongly Agree	Strongly Disagree	Disagree	Strongly Agree	Strongly Agree	Strongly Agree	Agree	Strongly Agree	Agree	Agree	Strongly Agree	Strongly Agree	True	True	I dont' know	True	True	True	False	True	True	True	I dont' know	False	I dont' know	False	I dont' know	I dont' know	3	2	3	1	3
Vaccine_343	2	Male	29	Eastern Provinve	Urban	Chain	Staff Pharmacist	6-10 years	<10 hours	Non-Saudi	Strongly Disagree	Strongly Agree	Strongly Agree	Agree	Agree	Strongly Agree	Strongly Agree	Strongly Disagree	Disagree	Agree	Strongly Agree	Agree	Neither Agree Nor Disagree	Strongly Agree	Strongly Agree	Strongly Agree	Agree	Agree	False	False	True	True	True	I dont' know	True	True	True	True	True	True	True	True	True	True	4	1	2	2	1
Vaccine_344	3	Male	28	Eastern Provinve	Urban	Chain	Clinical Pharmacist	1-5 years	>40 hours	Saudi	Strongly Agree	Strongly Disagree	Strongly Disagree	Strongly Disagree	Strongly Disagree	Strongly Disagree	Strongly Disagree	Agree	Neither Agree Nor Disagree	Neither Agree Nor Disagree	Neither Agree Nor Disagree	Neither Agree Nor Disagree	Agree	Strongly Agree	Strongly Agree	Strongly Agree	Strongly Agree	Strongly Agree	True	True	True	True	True	True	True	True	True	True	True	True	True	True	True	True	1	1	1	1	1
Vaccine_345	2	Male	33	Eastern Provinve	Urban	Chain	Staff Pharmacist	>10 years	<10 hours	Non-Saudi	Strongly Disagree	Strongly Agree	Strongly Agree	Strongly Agree	Strongly Agree	Strongly Agree	Strongly Agree	Strongly Disagree	Strongly Disagree	Strongly Agree	Strongly Agree	Strongly Agree	Strongly Agree	Strongly Agree	Strongly Agree	Strongly Agree	Strongly Agree	Strongly Agree	True	False	True	True	True	True	True	True	True	True	True	True	True	True	True	True	1	1	1	1	1
Vaccine_346	3	Male	34	Northern Borders	Urban	Chain	Staff Pharmacist	6-10 years	<10 hours	Non-Saudi	Strongly Agree	Strongly Agree	Strongly Agree	Agree	Agree	Strongly Disagree	Strongly Disagree	Disagree	Strongly Disagree	Strongly Disagree	Disagree	Disagree	Disagree	Agree	Agree	Agree	Agree	Neither Agree Nor Disagree	False	True	False	False	True	True	False	True	True	False	False	True	False	True	True	I dont' know	2	2	3	3	1
Vaccine_347	2	Male	32	Eastern Provinve	Urban	Chain	Staff Pharmacist	6-10 years	<10 hours	Non-Saudi	Strongly Disagree	Strongly Agree	Strongly Agree	Agree	Agree	Strongly Agree	Strongly Agree	Strongly Disagree	Disagree	Strongly Agree	Strongly Agree	Strongly Agree	Agree	Strongly Agree	Strongly Agree	Strongly Agree	Strongly Agree	Strongly Agree	False	False	False	True	False	I dont' know	True	True	True	True	True	True	True	True	True	True	2	1	2	1	2
Vaccine_348	2	Male	29	Eastern Provinve	Urban	Chain	Staff Pharmacist	1-5 years	>40 hours	Non-Saudi	Strongly Agree	Strongly Disagree	Disagree	Disagree	Disagree	Strongly Disagree	Agree	Strongly Disagree	Strongly Disagree	Agree	Agree	Strongly Agree	Neither Agree Nor Disagree	Agree	Neither Agree Nor Disagree	Neither Agree Nor Disagree	Strongly Agree	Agree	False	False	False	True	True	I dont' know	True	True	True	False	True	True	True	True	True	True	2	2	1	2	2
Vaccine_349	1	Male	27	Makkah	Urban	Chain	Staff Pharmacist	1-5 years	>40 hours	Non-Saudi	Disagree	Strongly Agree	Strongly Agree	Agree	Agree	Strongly Agree	Agree	Strongly Disagree	Disagree	Strongly Agree	Strongly Agree	Strongly Agree	Agree	Strongly Agree	Strongly Agree	Strongly Agree	Agree	Disagree	True	False	True	True	True	True	True	True	True	True	True	True	True	True	True	True	4	4	4	4	2
Vaccine_350	3	Male	29	Riyadh	Urban	Chain	Owner	1-5 years	25-40 hours	Saudi	Strongly Agree	Strongly Agree	Strongly Agree	Strongly Disagree	Strongly Agree	Strongly Agree	Disagree	Strongly Agree	Neither Agree Nor Disagree	Agree	Strongly Agree	Strongly Disagree	Strongly Agree	Strongly Disagree	Agree	Disagree	Strongly Agree	Strongly Disagree	I dont' know	True	False	True	I dont' know	False	True	False	False	I dont' know	True	I dont' know	True	I dont' know	True	False	1	3	2	1	4
Vaccine_351	2	Male	35	Riyadh	Urban	Chain	Staff Pharmacist	>10 years	>40 hours	Non-Saudi	Disagree	Strongly Agree	Neither Agree Nor Disagree	Neither Agree Nor Disagree	Neither Agree Nor Disagree	Neither Agree Nor Disagree	Strongly Agree	Disagree	Neither Agree Nor Disagree	Strongly Agree	Strongly Agree	Agree	Strongly Agree	Neither Agree Nor Disagree	Strongly Agree	Strongly Agree	Strongly Agree	Agree	True	I dont' know	I dont' know	True	True	I dont' know	True	True	True	True	True	I dont' know	True	True	True	True	1	1	2	3	3
Vaccine_352	2	Male	39	Makkah	Urban	Chain	Staff Pharmacist	>10 years	25-40 hours	Non-Saudi	Strongly Disagree	Strongly Agree	Strongly Agree	Neither Agree Nor Disagree	Disagree	Neither Agree Nor Disagree	Agree	Disagree	Neither Agree Nor Disagree	Disagree	Agree	Neither Agree Nor Disagree	Strongly Disagree	Strongly Agree	Agree	Agree	Agree	Neither Agree Nor Disagree	True	False	True	I dont' know	True	True	I dont' know	True	I dont' know	True	True	True	True	True	True	True	2	1	1	1	2
Vaccine_353	2	Male	32	Makkah	Urban	Chain	Staff Pharmacist	1-5 years	<10 hours	Non-Saudi	Neither Agree Nor Disagree	Disagree	Agree	Neither Agree Nor Disagree	Agree	Neither Agree Nor Disagree	Strongly Agree	Neither Agree Nor Disagree	Disagree	Strongly Agree	Strongly Agree	Agree	Strongly Agree	Neither Agree Nor Disagree	Neither Agree Nor Disagree	Neither Agree Nor Disagree	Neither Agree Nor Disagree	Neither Agree Nor Disagree	True	True	False	False	True	I dont' know	True	True	True	I dont' know	True	I dont' know	True	True	True	I dont' know	2	3	1	2	1
Vaccine_354	2	Male	30	Riyadh	Urban	Chain	Staff Pharmacist	6-10 years	>40 hours	Non-Saudi	Strongly Agree	Strongly Agree	Strongly Agree	Neither Agree Nor Disagree	Strongly Agree	Strongly Agree	Strongly Agree	Strongly Disagree	Strongly Disagree	Strongly Agree	Strongly Agree	Agree	Strongly Agree	Strongly Agree	Strongly Agree	Strongly Agree	Strongly Agree	Strongly Agree	True	False	True	True	True	I dont' know	True	False	True	True	True	True	True	True	True	True	2	1	1	1	1
Vaccine_355	2	Female	28	Riyadh	Rural	Chain	Staff Pharmacist	1-5 years	<10 hours	Saudi	Strongly Agree	Strongly Disagree	Strongly Disagree	Disagree	Strongly Disagree	Strongly Disagree	Strongly Disagree	Strongly Agree	Strongly Agree	Strongly Disagree	Strongly Disagree	Strongly Disagree	Strongly Disagree	Disagree	Disagree	Disagree	Disagree	Disagree	True	True	True	True	True	True	True	True	True	True	True	True	True	True	True	True	1	1	1	1	1
Vaccine_356	2	Female	27	Riyadh	Urban	Chain	Staff Pharmacist	1-5 years	25-40 hours	Saudi	Strongly Agree	Strongly Agree	Strongly Agree	Strongly Agree	Strongly Agree	Strongly Agree	Strongly Agree	Disagree	Strongly Disagree	Neither Agree Nor Disagree	Agree	Agree	Agree	Strongly Agree	Strongly Agree	Strongly Agree	Strongly Agree	Strongly Agree	True	True	True	True	True	True	False	True	True	True	True	True	True	True	True	True	1	1	2	3	1
Vaccine_357	3	Male	24	Riyadh	Urban	Chain	Staff Pharmacist	Less than 1 year	>40 hours	Saudi	Strongly Agree	Strongly Agree	Strongly Agree	Strongly Agree	Strongly Agree	Strongly Agree	Strongly Agree	Neither Agree Nor Disagree	Neither Agree Nor Disagree	Strongly Agree	Strongly Agree	Strongly Agree	Strongly Agree	Strongly Agree	Strongly Agree	Strongly Agree	Strongly Disagree	Strongly Agree	True	False	True	True	True	I dont' know	False	True	False	False	True	True	True	True	False	True	1	1	3	1	2
Vaccine_358	2	Male	29	Riyadh	Urban	Chain	Staff Pharmacist	1-5 years	>40 hours	Saudi	Neither Agree Nor Disagree	Strongly Disagree	Disagree	Strongly Disagree	Strongly Disagree	Neither Agree Nor Disagree	Strongly Disagree	Neither Agree Nor Disagree	Neither Agree Nor Disagree	Neither Agree Nor Disagree	Neither Agree Nor Disagree	Neither Agree Nor Disagree	Neither Agree Nor Disagree	Agree	Neither Agree Nor Disagree	Neither Agree Nor Disagree	Neither Agree Nor Disagree	Disagree	True	False	True	False	I dont' know	I dont' know	I dont' know	I dont' know	I dont' know	False	I dont' know	I dont' know	False	I dont' know	I dont' know	I dont' know	2	3	3	2	4
Vaccine_359	3	Male	25	Makkah	Urban	Chain	Staff Pharmacist	1-5 years	>40 hours	Saudi	Strongly Agree	Strongly Agree	Strongly Disagree	Neither Agree Nor Disagree	Strongly Agree	Strongly Disagree	Strongly Disagree	Strongly Agree	Strongly Agree	Neither Agree Nor Disagree	Disagree	Disagree	Neither Agree Nor Disagree	Neither Agree Nor Disagree	Strongly Agree	Strongly Agree	Strongly Disagree	Disagree	True	True	True	False	True	I dont' know	True	True	I dont' know	True	True	True	False	True	True	True	1	1	1	1	1
Vaccine_360	2	Male	25	Riyadh	Rural	Chain	Staff Pharmacist	Less than 1 year	25-40 hours	Saudi	Disagree	Strongly Agree	Strongly Agree	Strongly Agree	Strongly Agree	Strongly Agree	Strongly Agree	Strongly Disagree	Strongly Disagree	Strongly Agree	Strongly Agree	Strongly Agree	Strongly Agree	Strongly Agree	Agree	Agree	Agree	Neither Agree Nor Disagree	True	False	True	True	True	I dont' know	False	I dont' know	True	I dont' know	I dont' know	I dont' know	I dont' know	I dont' know	I dont' know	I dont' know	2	2	2	2	2
Vaccine_361	2	Male	34	Riyadh	Urban	Chain	Staff Pharmacist	1-5 years	>40 hours	Non-Saudi	Disagree	Strongly Agree	Agree	Neither Agree Nor Disagree	Neither Agree Nor Disagree	Agree	Agree	Agree	Agree	Strongly Agree	Strongly Agree	Strongly Agree	Neither Agree Nor Disagree	Strongly Agree	Strongly Agree	Strongly Agree	Strongly Agree	Strongly Agree	False	False	True	True	True	I dont' know	True	True	False	I dont' know	True	True	True	I dont' know	True	True	1	1	1	1	1
Vaccine_362	2	Male	34	Riyadh	Urban	Chain	Staff Pharmacist	>10 years	>40 hours	Non-Saudi	Strongly Agree	Strongly Disagree	Strongly Disagree	Agree	Neither Agree Nor Disagree	Neither Agree Nor Disagree	Agree	Disagree	Strongly Disagree	Agree	Strongly Agree	Agree	Strongly Agree	Strongly Agree	Strongly Agree	Strongly Agree	Neither Agree Nor Disagree	Strongly Agree	True	True	True	True	True	False	True	True	True	True	True	True	True	True	True	True	1	1	1	1	2
Vaccine_363	2	Male	41	Eastern Provinve	Urban	Chain	Staff Pharmacist	>10 years	25-40 hours	Non-Saudi	Strongly Disagree	Agree	Agree	Neither Agree Nor Disagree	Strongly Agree	Agree	Strongly Agree	Strongly Disagree	Neither Agree Nor Disagree	Neither Agree Nor Disagree	Strongly Agree	Strongly Agree	Agree	Strongly Agree	Agree	Agree	Strongly Agree	Strongly Disagree	True	False	True	False	True	True	False	True	True	I dont' know	True	True	True	False	I dont' know	True	1	2	3	4	2
Vaccine_364	2	Male	39	Makkah	Urban	Chain	Staff Pharmacist	>10 years	>40 hours	Non-Saudi	Disagree	Neither Agree Nor Disagree	Agree	Agree	Strongly Agree	Agree	Strongly Agree	Disagree	Disagree	Strongly Agree	Strongly Agree	Strongly Agree	Strongly Agree	Strongly Agree	Strongly Agree	Strongly Agree	Strongly Agree	Neither Agree Nor Disagree	True	True	True	I dont' know	True	True	I dont' know	I dont' know	True	True	True	True	True	True	True	I dont' know	2	2	3	4	3
Vaccine_365	2	Male	41	Makkah	Urban	Chain	Manager	>10 years	25-40 hours	Non-Saudi	Strongly Disagree	Agree	Strongly Agree	Strongly Agree	Agree	Agree	Strongly Agree	Strongly Disagree	Disagree	Agree	Neither Agree Nor Disagree	Neither Agree Nor Disagree	Disagree	Neither Agree Nor Disagree	Neither Agree Nor Disagree	Neither Agree Nor Disagree	Disagree	Disagree	True	True	False	True	False	I dont' know	I dont' know	True	True	True	True	I dont' know	True	True	False	True	1	1	2	3	4
Vaccine_366	2	Male	30	Makkah	Urban	Chain	Staff Pharmacist	1-5 years	<10 hours	Non-Saudi	Disagree	Strongly Agree	Agree	Neither Agree Nor Disagree	Agree	Agree	Strongly Agree	Strongly Disagree	Disagree	Strongly Agree	Strongly Agree	Strongly Agree	Strongly Agree	Strongly Agree	Strongly Agree	Strongly Agree	Strongly Agree	Strongly Agree	True	False	True	True	True	False	True	True	True	True	True	True	True	True	True	True	1	1	1	2	1
Vaccine_367	2	Male	34	Riyadh	Urban	Chain	Staff Pharmacist	1-5 years	25-40 hours	Non-Saudi	Strongly Disagree	Strongly Agree	Disagree	Disagree	Neither Agree Nor Disagree	Neither Agree Nor Disagree	Strongly Agree	Neither Agree Nor Disagree	Strongly Agree	Neither Agree Nor Disagree	Neither Agree Nor Disagree	Agree	Strongly Agree	Neither Agree Nor Disagree	Agree	Agree	Agree	Agree	True	False	True	False	True	I dont' know	I dont' know	True	True	False	True	True	True	I dont' know	True	True	1	1	1	1	4
Vaccine_368	2	Male	28	Makkah	Urban	Chain	Staff Pharmacist	6-10 years	>40 hours	Non-Saudi	Disagree	Agree	Agree	Agree	Agree	Agree	Agree	Strongly Disagree	Disagree	Agree	Agree	Agree	Agree	Strongly Agree	Agree	Agree	Agree	Agree	False	True	True	False	False	I dont' know	True	True	True	True	True	True	True	True	True	True	2	2	2	2	2
Vaccine_369	2	Male	34	Makkah	Urban	Chain	Staff Pharmacist	6-10 years	>40 hours	Non-Saudi	Strongly Disagree	Strongly Agree	Strongly Agree	Agree	Strongly Agree	Agree	Strongly Agree	Strongly Disagree	Strongly Disagree	Agree	Strongly Agree	Strongly Agree	Strongly Agree	Strongly Agree	Agree	Strongly Agree	Agree	Strongly Agree	True	True	False	True	False	True	False	True	True	True	True	True	True	True	True	True	1	1	1	3	1
Vaccine_370	2	Male	28	Makkah	Urban	Chain	Clinical Pharmacist	1-5 years	<10 hours	Saudi	Neither Agree Nor Disagree	Neither Agree Nor Disagree	Neither Agree Nor Disagree	Disagree	Disagree	Agree	Neither Agree Nor Disagree	Neither Agree Nor Disagree	Neither Agree Nor Disagree	Neither Agree Nor Disagree	Disagree	Neither Agree Nor Disagree	Neither Agree Nor Disagree	Agree	Agree	Neither Agree Nor Disagree	Agree	Agree	True	True	I dont' know	False	True	True	True	I dont' know	I dont' know	I dont' know	I dont' know	I dont' know	I dont' know	True	I dont' know	I dont' know	1	2	2	1	3
Vaccine_371	5	Male	42	Makkah	Urban	Chain	Staff Pharmacist	>10 years	>40 hours	Non-Saudi	Strongly Agree	Neither Agree Nor Disagree	Disagree	Strongly Disagree	Strongly Disagree	Strongly Disagree	Neither Agree Nor Disagree	Neither Agree Nor Disagree	Agree	Neither Agree Nor Disagree	Disagree	Neither Agree Nor Disagree	Neither Agree Nor Disagree	Disagree	Neither Agree Nor Disagree	Neither Agree Nor Disagree	Disagree	Neither Agree Nor Disagree	False	False	I dont' know	False	False	False	False	I dont' know	False	False	False	False	I dont' know	False	False	I dont' know	2	2	1	1	2
Vaccine_372	2	Female	26	Makkah	Urban	Independently Owned Pharmacy	Owner	1-5 years	11-24 hours	Non-Saudi	Agree	Strongly Agree	Agree	Strongly Agree	Strongly Agree	Agree	Strongly Agree	Disagree	Disagree	Agree	Neither Agree Nor Disagree	Agree	Disagree	Agree	Agree	Agree	Agree	Agree	False	I dont' know	True	True	True	I dont' know	True	True	I dont' know	True	True	True	True	True	I dont' know	True	4	2	2	1	4
Vaccine_373	3	Female	24	Tabuk	Rural	Chain	Clinical Pharmacist	1-5 years	>40 hours	Saudi	Agree	Agree	Strongly Agree	Neither Agree Nor Disagree	Agree	Strongly Agree	Strongly Agree	Strongly Disagree	Disagree	Disagree	Agree	Strongly Agree	Strongly Agree	Strongly Agree	Strongly Agree	Strongly Agree	Disagree	Strongly Agree	True	False	True	True	True	I dont' know	False	True	I dont' know	True	True	True	True	I dont' know	False	True	2	1	2	1	3
Vaccine_374	2	Male	26	Riyadh	Rural	Chain	Staff Pharmacist	1-5 years	>40 hours	Saudi	Strongly Disagree	Strongly Agree	Agree	Strongly Agree	Agree	Strongly Agree	Agree	Disagree	Neither Agree Nor Disagree	Strongly Agree	Strongly Agree	Agree	Strongly Agree	Neither Agree Nor Disagree	Disagree	Disagree	Neither Agree Nor Disagree	Agree	I dont' know	False	True	True	True	I dont' know	False	True	False	True	True	True	True	True	True	True	3	3	4	2	2
Vaccine_375	2	Male	29	Baha	Urban	Chain	Staff Pharmacist	1-5 years	25-40 hours	Saudi	Strongly Agree	Agree	Strongly Agree	Agree	Agree	Agree	Agree	Strongly Disagree	Strongly Disagree	Strongly Agree	Strongly Agree	Strongly Agree	Neither Agree Nor Disagree	Strongly Agree	Agree	Agree	Strongly Agree	Disagree	True	False	False	True	True	I dont' know	False	I dont' know	True	False	I dont' know	True	True	True	True	True	1	2	2	1	1
Vaccine_376	3	Male	28	Baha	Urban	Chain	Staff Pharmacist	1-5 years	>40 hours	Saudi	Agree	Strongly Disagree	Strongly Disagree	Disagree	Strongly Disagree	Disagree	Disagree	Neither Agree Nor Disagree	Agree	Strongly Disagree	Strongly Disagree	Strongly Disagree	Disagree	Strongly Disagree	Strongly Disagree	Strongly Disagree	Disagree	Disagree	True	False	True	True	True	True	True	True	False	True	True	True	True	True	True	True	2	2	2	3	3
Vaccine_377	4	Male	38	Makkah	Urban	Chain	Manager	>10 years	>40 hours	Saudi	Strongly Agree	Disagree	Disagree	Disagree	Strongly Disagree	Disagree	Strongly Disagree	Agree	Neither Agree Nor Disagree	Disagree	Neither Agree Nor Disagree	Neither Agree Nor Disagree	Strongly Agree	Neither Agree Nor Disagree	Neither Agree Nor Disagree	Disagree	Neither Agree Nor Disagree	Neither Agree Nor Disagree	I dont' know	I dont' know	True	False	False	False	I dont' know	I dont' know	True	True	False	False	False	False	I dont' know	True	1	2	1	1	1
Vaccine_378	5	Male	29	Makkah	Urban	Independently Owned Pharmacy	Owner	6-10 years	25-40 hours	Saudi	Strongly Agree	Disagree	Strongly Disagree	Strongly Disagree	Strongly Disagree	Strongly Disagree	Disagree	Agree	Agree	Strongly Disagree	Disagree	Disagree	Disagree	Disagree	Disagree	Strongly Disagree	Disagree	Disagree	True	False	False	False	I dont' know	False	False	False	I dont' know	False	False	False	I dont' know	False	False	I dont' know	2	1	1	1	2
Vaccine_379	2	Male	27	Baha	Rural	Chain	Clinical Pharmacist	Less than 1 year	>40 hours	Saudi	Agree	Neither Agree Nor Disagree	Agree	Neither Agree Nor Disagree	Agree	Neither Agree Nor Disagree	Agree	Disagree	Disagree	Agree	Agree	Neither Agree Nor Disagree	Neither Agree Nor Disagree	Agree	Agree	Agree	Agree	Agree	True	True	True	I dont' know	True	True	True	True	True	I dont' know	True	False	True	True	False	True	3	2	2	2	2
Vaccine_380	2	Male	30	Riyadh	Rural	Chain	Staff Pharmacist	6-10 years	>40 hours	Non-Saudi	Disagree	Agree	Agree	Agree	Agree	Agree	Strongly Agree	Disagree	Disagree	Agree	Strongly Disagree	Neither Agree Nor Disagree	Neither Agree Nor Disagree	Disagree	Neither Agree Nor Disagree	Neither Agree Nor Disagree	Agree	Disagree	False	False	False	True	True	True	False	False	True	False	False	True	True	False	True	True	2	2	4	2	1
Vaccine_381	3	Male	26	Riyadh	Urban	Chain	Staff Pharmacist	1-5 years	25-40 hours	Saudi	Disagree	Strongly Agree	Strongly Agree	Strongly Agree	Strongly Agree	Strongly Agree	Strongly Agree	Disagree	Agree	Strongly Agree	Strongly Agree	Strongly Agree	Neither Agree Nor Disagree	Agree	Strongly Agree	Strongly Agree	Agree	Strongly Agree	True	I dont' know	I dont' know	False	True	True	I dont' know	True	I dont' know	True	True	True	True	I dont' know	I dont' know	True	1	1	1	1	2
Vaccine_382	3	Male	26	Riyadh	Urban	Chain	Clinical Pharmacist	Less than 1 year	>40 hours	Saudi	Disagree	Agree	Neither Agree Nor Disagree	Agree	Neither Agree Nor Disagree	Strongly Agree	Agree	Neither Agree Nor Disagree	Disagree	Neither Agree Nor Disagree	Agree	Neither Agree Nor Disagree	Neither Agree Nor Disagree	Strongly Agree	Agree	Agree	Strongly Agree	Disagree	I dont' know	False	False	True	True	I dont' know	True	True	I dont' know	I dont' know	True	I dont' know	I dont' know	I dont' know	I dont' know	I dont' know	3	2	1	1	3
Vaccine_383	2	Male	28	Riyadh	Urban	Chain	Staff Pharmacist	Less than 1 year	>40 hours	Non-Saudi	Strongly Disagree	Strongly Agree	Strongly Agree	Strongly Agree	Strongly Agree	Strongly Agree	Strongly Agree	Strongly Disagree	Strongly Disagree	Strongly Agree	Strongly Agree	Strongly Agree	Strongly Agree	Strongly Agree	Strongly Agree	Strongly Agree	Strongly Agree	Strongly Agree	False	True	True	True	True	True	False	True	True	True	True	True	True	True	True	True	4	2	2	2	1
Vaccine_384	3	Female	21	Riyadh	Urban	Chain	Clinical Pharmacist	Less than 1 year	<10 hours	Non-Saudi	Strongly Disagree	Agree	Agree	Strongly Agree	Strongly Agree	Strongly Agree	Strongly Agree	Agree	Strongly Disagree	Disagree	Strongly Agree	Strongly Agree	Agree	Strongly Agree	Strongly Agree	Strongly Agree	Strongly Agree	Strongly Agree	True	True	True	False	True	I dont' know	False	True	False	I dont' know	True	True	True	False	False	True	1	3	3	1	2
[truncated: 35 more columns]
